# Supplementary material for: Disrupted glucocorticoid receptor cell signalling causes a ciliogenesis defect in the fetal mouse renal tubule
Source: EMBO Rep. 2025 Apr 17;26(11):2883–909. doi: 10.1038/s44319-025-00454-0 (PMC12152183; doi:10.1038/s44319-025-00454-0)
Supplement: Supplementary file 4 — Source data Fig. 1 [file 44319_2025_454_MOESM4_ESM.zip]

Archive with 8 entries (5 files):
- Source Data - Figure 1/
- Source Data - Figure 1/1A/
- Source Data - Figure 1/1A/README.txt
- Source Data - Figure 1/1H/
- Source Data - Figure 1/1H/Hoechst, DBA, GR E18.5.tif
- Source Data - Figure 1/1H/Hoechst, LTL, GR E18.5.tif
- Source Data - Figure 1/1H/Hoechst, MEIS123, GR E18.5.tif
- Source Data - Figure 1/1H/Hoechst, NPHS1, GR E18.5.tif
