# Supplementary material for: Disrupted glucocorticoid receptor cell signalling causes a ciliogenesis defect in the fetal mouse renal tubule
Source: EMBO Rep. 2025 Apr 17;26(11):2883–909. doi: 10.1038/s44319-025-00454-0 (PMC12152183; doi:10.1038/s44319-025-00454-0)
Supplement: Supplementary file 4 — Source data Fig. 1 [file 44319_2025_454_MOESM4_ESM.zip › Source Data - Figure 1/1A/README.txt]

Fig 1A
The scRNAseq data in this publication have been deposited in GEO under accession numbers GSE108291, previously published by Combes et al. (2019).
