# Supplementary material for: Disrupted glucocorticoid receptor cell signalling causes a ciliogenesis defect in the fetal mouse renal tubule
Source: EMBO Rep. 2025 Apr 17;26(11):2883–909. doi: 10.1038/s44319-025-00454-0 (PMC12152183; doi:10.1038/s44319-025-00454-0)
Supplement: Supplementary file 5 — Source data Fig. 2 [file 44319_2025_454_MOESM5_ESM.zip]

Archive with 3 entries (1 files):
- Source Data - Figure 2/
- Source Data - Figure 2/2A/
- Source Data - Figure 2/2A/README.txt
