# Supplementary material for: Disrupted glucocorticoid receptor cell signalling causes a ciliogenesis defect in the fetal mouse renal tubule
Source: EMBO Rep. 2025 Apr 17;26(11):2883–909. doi: 10.1038/s44319-025-00454-0 (PMC12152183; doi:10.1038/s44319-025-00454-0)
Supplement: Supplementary file 6 — Source data Fig. 3 [file 44319_2025_454_MOESM6_ESM.zip]

Archive with 13 entries (7 files):
- Source Data - Figure 3/
- Source Data - Figure 3/3A/
- Source Data - Figure 3/3A/Control hoechst, AceTub, PCNT, LTL E18.5.tif
- Source Data - Figure 3/3A/GR-null hoechst, AceTub, PCNT, LTL E18.5.tif
- Source Data - Figure 3/3B/
- Source Data - Figure 3/3B/GR-null proximal tubule cilia measurement.xlsx
- Source Data - Figure 3/3C/
- Source Data - Figure 3/3C/GR-null proximal tubule cilia longer 5 um.xlsx
- Source Data - Figure 3/3D/
- Source Data - Figure 3/3D/GR-null proximal tubule ciliated cells.xlsx
- Source Data - Figure 3/3E/
- Source Data - Figure 3/3E/Control electron microscopy.tif
- Source Data - Figure 3/3E/GR-null electron microscopy.tif
