# Supplementary material for: Disrupted glucocorticoid receptor cell signalling causes a ciliogenesis defect in the fetal mouse renal tubule
Source: EMBO Rep. 2025 Apr 17;26(11):2883–909. doi: 10.1038/s44319-025-00454-0 (PMC12152183; doi:10.1038/s44319-025-00454-0)
Supplement: Supplementary file 6 — Source data Fig. 3 [file 44319_2025_454_MOESM6_ESM.zip › Source Data - Figure 3/3B/GR-null proximal tubule cilia measurement.xlsx]

## Sheet: Control
Cilia #	WT GRnull 941R_2 A		WT GRnull 941R_2 B		WT GRnull 941R_2 C		WT GRnull 941R_2 D		WT GRnull 919R_6 A		WT GRnull 919R_6 B		WT GRnull 919R_6 C		WT GRnull 919R_6 D		WT GRnull 919R_7 A		WT GRnull 919R_7 B		WT GRnull 919R_7 C		WT GRnull 919R_7 D		WT GRnull951_1 A		WT GRnull951_1 B		WT GRnull951_1 C		WT GRnull951_1 D
1	6.06		4.89		6.5		9.12		3.79		4.22		5.56		5.87		8.51		9.64		19.1		11.3		6.28		1.79		12.3		4.76
2	10.1		7.34		1.85		7.98		4.16		2.65		3.09		8.4		11.2		5.42		17.6		3.31		4.94		3.8		8.09		5.73
3	8.17		10.1		5.14		7.66		6.65		2.81		2.46		4.1		23.9		10.1		1.75		3.57		7.47		8.28		7.95		12.4
4	6.8		3.82		4.24		14.3		5.59		5.94		8.02		11.4		2.18		4.56		1.93		2.28		2.56		5.67		7.32		7.72
5	7.16		7.25		7.31		2.63		5.27		10.6		4.61		2.16		2.75		11.8		22.7		8.96		4.27		8.22		4.39		5.78
6	9.22		5.96		9.2		7.91		2.04		6.58		2.54		7.58		9.3		8.38		11		8.25		4.43		3.05		3.25		12.2
7	3.4		4.02		11.9		4.29		10.3		6.25		8.07		4.38		10.6		10.4		9.59		3.52		4.61		10.6		1.46		16.9
8	3.57		4.95		8.7		7.36		9.98		1.5		3.72		2.22		4.63		5.75		13.4		1.31		2.84		2.93		12.4		5.09
9	7.48		8.66		8.49		2.24		7.93		9.3		2.77		2.61		15.4		6.43		6.44		7.09		4.4		1.8		6.9		7.5
10	1.97		4.42		5.26		6.68		5.05		9.47				5.7		11.7		4.76		17.5		12		9.29		3.54		5.19		5.82
11			7.68		2.71		6.25		10.6		1.04				6		2.54		5.15		1.4		2.74		3.8		3.77		8.5		7.8
12			5.46		6.49		8.15		4.34		2.45				10.3		5.11		6.67		16.6		16.7		18.5		12.6		4.53		6.33
13			3.13		5.84		9.55		6.74		4.47				1.9		6.11		6.69		19.7		6.87		14.3		2.77		13		3.54
14			4.84		7.38		2.02		10.3		2.68				9.24		11.2		9.38		7.32		3.35		10.2		7.94		5.38		8.09
15			4.42		4.87		3.56		1.71		2.99				3.03		8.73		9.37		1.09		3.89		10.9		2.18		10.7		3.44
16			4.78		7.15		10.1		10.3		3.61				6.77		13.2		7.47		12.3		2.43		1.88		2.94		11.2		3.08
17			8.29		6.49		4.02		4.01		4.24				11.1		1.64		5.21		2.14		4.36		9.86		2.34		4.14		3.15
18			2.99		4.61		13.3		13.4		12.3				6.09		6.95		16		9.47		16.3		6.99		1.55		8.61		3.3
19			7.89		3.82		3.96		2.01		4.17				4.02		4.38		11.7		7.58		15		3.65		6.71		12.3		7.17
20			5.41		3.03		4.15		3.2		11.4				4.45		2.56		8.2		2.95		2.21		4.43		3.2		13.3		6.92
21			1.77		1.15		5.76		6.59		4.58				7.84		2.78		9.42		4.7		11.7		3.23		0.9		13.4		7.02
22			6.41		3.23		4.53		4.1		4.08				1.13		5.54		7.4		6.91		6.3		5.4		1.34		3.74		2.44
23			7.23				6.73		9.15		5.09				9.47		2.48		10.1		1.15		7.48		8.68		2.14		2.69		4.4
24			8.12				6.07		7.75		4.93				4.32		3.81		5.78		13.9		6.89		4.49		1.62		1.71		4.23
25			10.7				9.18		1.86		1.28				4.31		7.92		4.65		4.41		8.58				4		11.9		4.47
26			8.3				5.04		2.01		2.28				3.22		8.05		10.6		16.6		11.1				2.8		10.7		3.85
27			6.84				6.79		6.1		5.33				1.97		4.44		8.23		12.5		9.81				2.98		7.46		2.87
28			6.98				2.62		5.23		4.05						1.03		17.4		10.6		11.7				1.85		10.4
29			5.03				8.12		2.86		1.58		1.96				4.76		9.87		1.08		3.56				1.99		7.88
30			5.9				4.32		1.87		2		2.75				2.54		10.9		13.4		7.11				1.26		10.2
31			4.39				5.15		3.36		4.18		2.62				13.8		8.22		9.87		10.5				2.32		6.35
32			2.69				3.83		3.64		8.99		6.28				5.93		15.8		7.09		8.19				0.93		7.34
33			9.73				9.55		7.67		9.99		3.18				9.04		4.09		0.9		7.54				4.61		2.42
34			2.32				2.99		2.9		8.29		6.91				2.21		13.8		6.22		11.7				3.97
35			7.5				7.7		7.3		3.99		3.02				12		1.95		9.85		5.33				7.64
36							10.6		7.72		6.31		2.46				6.34		3.33		17		6.65				5.03
37							6.06		5.12		2.23		4.21				8.58		7.9								6.64
38							7.23		1		9.57		6.2				2.01		3.46								2.43
39							6.48		8.84		6.95		3.64				1.94		10.5								1.63
40							4.78		5.33		12.6		3.61				2.94		0.9								2.99
41							8.18		6.53		8.26		2.91						10.5								1.1
42							3.83		6.32		4.95		3.15														3.51
43							4.91		5.78		3.71		7.26														3.76
44									4.52		4.45		3.01														5.09
45									5.99		1.11		3.09														3.01
46									1.16		8.73		3.68														3.08
47											7.76		9														5.29
48											2.07		3.34														5.59
49											5.16		3.25														9.63
50											3.69		4.93														4.12
51											1.29		5.6														5.73
52											8.54		6.49														12
53											3.8		3.92														2.51
54											8.69		7.44														6.6
55											9.65		3.14														5.26
56											9.51																1.94
57											6.51																6.03
58											5.11																11.8
59											7.43																8.97
60											8.18																5.94
61											6.77																9.78
62																											12.7
63																											8.85
64
65
66
67
68
69
70

## Sheet: GR-null
Cilia #	KO GRnull 919_1 A		KO GRnull 919_1 B		KO GRnull 919_1 C		KO GRnull 919_1 D		KO GRnull 919_3 A		KO GRnull 919_3 B		KO GRnull 919_3 C		KO GRnull 919_3 D		KO GRnull 951_2 A		KO GRnull 951_2 B		KO GRnull 951_2 C		KO GRnull 951_2 D		KO GRnull 951_3 A		KO GRnull 951_3 B		KO GRnull 951_3 C		KO GRnull 951_3 D
1	9.82		12.1		1.87		2.75		4.4		5.13		1.68		2.31				3.58				4.1		1.82		5.24		13.1		1.17
2	8		8.83		4.55		6.51		5.61		3.53		3.43		6.09				6.03				4.8		1.72		3.86		10.2		5.14
3	3.69		8.66		1.87		3.1		4.02		3.28		3.22		12.8				2.18				3.75		4.76		2.68		7.52		3.09
4	10.7		11.1		3.14		7.51		4.64		4.71		3.98		5.17				2.16				1.14		2.28		8.54		7.85		12.3
5	10.9		10.4		3.55		2.81		6.57		2.12		2.44		4.67				2.5				6.36		1.6		2.55		12.2		4.48
6	6.3		1.42		7.21		4.18		9.05		6.46		4.06		2.39				0.94				1.24		1.79		1.33		20.9		4.84
7	9.94		2.99		7.4		7.17		4.9		2.67		4.83		6.89				2.37				1.48		1.72		3.21		2.63		8.85
8	12.1		3.56		7.99		5.14		5.78		6.31		6.89		5.92				6.67				4.63		1.69		1.19		2.6		3.91
9	6.37		2.65		3.82		3.47		2.99		2.53		7.33		3.07				7.81				1.46		3.76		1.08		5.92		3.3
10	7.67		3.3		4.26		6.52		2.71		6.01		3.34		8.9				3.28				4.72		4.78		1.18		6.67		6.15
11	12.2		1.78		3.11		0.78		6.62		5.2		8.89		5.1				2.03				4.42		4.4		3.65		10		1.61
12	10.5		2.46		1.38		2.32		7.6		4.29		9.72		8.23				9.33				2.24		2.59		1.43		0.8		3.71
13	7.02		0.93		10.9		11.7		1.04		9.67		1.26		2.73				16.7				9.34		1.78		2.92		11.5		4.55
14	7.86		4.74		9.41		5.83		8.36		7.62		1.18		4.81				8.29				6.19		1.17		3.34		8.56		10.5
15	12.5		2.97		3.34		10		6.81		5.55		2.91		7.57				4.23				4.73		2.15		0.9		6.58		9.77
16	9.08		3.68		1.07		3.18		7.35		3.94		5.42		7.19				5.18				7.85		7.75		4.66		10		3.07
17	9.69		1.38		3.71		3.99		2.37		1.46		11.7		7.2				1.09				3.23		5.99		7.69		3.27		0.6
18	13		0.79		3.17		4.67		3.7		9.09		3.34		4.86				7.58				6.22		4.17		2.52		5.41		3.97
19	12.6		3.9		1.13		1.45		3.09		5.94		2.49		4.15				3.2				3.24		5.93		3.64		12.1		17.1
20	7.42		2.85		5.17		4.26		1.93		1.85		4.96		8.25				1.93				3.28		3.23		6.92		4.48		6.08
21	7.01		1.52		1.04		2.32		6.41		3.83		3.99		6.31				6.36				1.41		2.73		6.08		12		8.44
22	10.3		2.82		4.68		7.32		1.46		2.53		6.11		7.5				5.03				7.39		5.16		5.08		6.87		5.37
23	10.2		5.47		11.4		3.38		5.52		2.83		9.88		2.09				5.32				2.31		1.57		6.87		10.1		12.7
24	9.98		1.44		2.48		4.77		4.53		11.1		1.18		7.05				1.06				4.13		3.41		9.47		2.99		6.67
25	8.07		1.15		1.67		2.04		2.38		4.24		4.87		5.5				3.45				1.12		5.03		4.3		11.9		2.92
26	12.8		4.36		1.97		5.54		4.35		4.7		3.89		2.22				6.78				9.59		4.9		2.9		1.51		7.43
27	7.96		1.23		2.61		3.11		6.53		5.73		7.97		9.37				0.66				4.86		1.24		7.92		9.18		13.6
28	9.54		1.17				2.3		3.69		7.35		7.4		3.21				5.16				3.9		4.21		6.62		10.3		10.8
29	5.02		2.09				5.82		1.39		7.92		8.45		3.2				6.35				2.37		4.67		2.52		7.07		4.39
30			3.36				5.63		3.21		4.97		3.96		6.58				3.19				2.92		3.31		3.95		6.13		6.49
31			1.57				3.3		2.57		7.69		7.75		8.75				1.45				3.52		11.8		3.5		4.29		2.23
32			2.99				3.5		1.34		7		6.94		3.18				4.04				1.46		3.27		3.76		7.39		5.78
33			3.35				2.56		3.03		2.46		6.53		8.06				5.49				7.73		6.36		3.15		4.74		13.8
34			3.7				6.95		5.64		5.99		4.07		16.8				2.13				3.28		1.97		3.19		16.6		4.05
35			2.82				9.41		3.09		2.66		3.77		5.51				1.71				2.19		10.1		5		9.73		2.9
36			2.8				2.22		1.34		2.98		1.96		6.41				4.3				6.2		2.58		5.5		18.4		11
37			3.62				7.27		4.61		1.67		13		6.22				3.3				1.07		1.24		4.96		4.56		4.09
38			4.37				11.1		7.06		5.4		4.4		6.44				4.63				4.65		4.2		5.23		10.9		3.32
39			3.85				13.4		11.2		10.1		3.61		2.79				6.11				6.87		3.12		6.54		3.65		3.97
40			4.36				3.87		4.41		1.57		10.6		1.38				2.27				2.3		3.37		1.78		1.98		10
41			1.7				2.13		5		3.05		4.66		1.16				3.63				1.99		7.08		5.5		1.16		4.44
42			1.79				2.79						4.69		1.36				4.44				4.25		5.34		10.5		3.56		4.95
43			1.5				13.9						8.19		1.61				3.54				1.14		1.12		7.12		7.49		5
44							5.59						8.8						5.71				13.1		5.79		3.63		4.53		2.34
45							2.49						4.76						1.24				6.51		5.02		1.99		3		4.26
46							4.27						5.65						5.14				5.79		4.72		5.39		1.79		4.04
47							3.43						3.14						2.32				1.71		3.33		8.78		10		12.5
48													2.54						5.01				1.28		2.3		5.2		9.45		5.75
49													11.8						2.24				10.7		2.27		1.45		8.05		1.59
50													5.4						5.69				3.31		1.05		3.56		13.1		3.27
51													3.05						1.02				5.64				11.6		3.88		6.96
52													4.14						3.94				9.69				3.08		9.56		8.83
53													4.89						5.85				4.5				5.76		12
54													4.14						10				6.87				5.65		4.65
55													3.6						3.96				6.17				3.99
56													3.76						8.32				4.76				1.86
57													3.88						7.09				1.08				7.29
58													3.22						8.29				3.39				3.73
59													1.72						6.58				3.54				2.34
60													3.32						1.84				1.57				3.86
61													5.27						6.72				1.3				9.68
62													2.37						7.8				8.94				1.55
63																			5.83				7.03				2.27
64																							4.01				4.99
65																							3.93				6.36
66																							5.77				7.03
67																							4.56				6.84
68																							2.12				11.5
69																	10.1						3.51				5.98
70																	1.98						3.3				5.6
71																	4.08						1.1				11.6
72																	4.1						1.46				7.17
73																	8.06						8.36				5.42
74																	4.73						6.88
75																	10.7						1.8
76																	3.1						4.13
77																	3.17						9.48
78																							5.66
79																							3.88
80																							11.6
81																							4.69
82																							3.55
83																							9.76
84																							1.36
85																							10.2
86																							6.37
87																							7.6
88
89
90
