# Supplementary material for: Disrupted glucocorticoid receptor cell signalling causes a ciliogenesis defect in the fetal mouse renal tubule
Source: EMBO Rep. 2025 Apr 17;26(11):2883–909. doi: 10.1038/s44319-025-00454-0 (PMC12152183; doi:10.1038/s44319-025-00454-0)
Supplement: Supplementary file 7 — Source data Fig. 4 [file 44319_2025_454_MOESM7_ESM.zip]

Archive with 10 entries (5 files):
- Source Data - Figure 4/
- Source Data - Figure 4/4A/
- Source Data - Figure 4/4A/Control hoechst, AceTub, PCNT, DBA P11.tif
- Source Data - Figure 4/4A/GRcdKO hoechst, AceTub, PCNT, DBA P11.tif
- Source Data - Figure 4/4B/
- Source Data - Figure 4/4B/GR Hoxb7-Cre collecting duct cilia measurement.xlsx
- Source Data - Figure 4/4C/
- Source Data - Figure 4/4C/GR Hoxb7-Cre collecting duct cilia longer 5 um.xlsx
- Source Data - Figure 4/4D/
- Source Data - Figure 4/4D/GR Hoxb7-Cre collecting duct ciliated cells.xlsx
