# Supplementary material for: Disrupted glucocorticoid receptor cell signalling causes a ciliogenesis defect in the fetal mouse renal tubule
Source: EMBO Rep. 2025 Apr 17;26(11):2883–909. doi: 10.1038/s44319-025-00454-0 (PMC12152183; doi:10.1038/s44319-025-00454-0)
Supplement: Supplementary file 7 — Source data Fig. 4 [file 44319_2025_454_MOESM7_ESM.zip › Source Data - Figure 4/4B/GR Hoxb7-Cre collecting duct cilia measurement.xlsx]

## Sheet: Control
Cilia #	WT Hoxb7 P11 pup 1 A	WT Hoxb7 P11 pup 1 B	WT Hoxb7 P11 pup 1 C	WT Hoxb7 P11 pup 1 D		WT Hoxb7 P11 pup 10 A	WT Hoxb7 P11 pup 10 B	WT Hoxb7 P11 pup 10 C	WT Hoxb7 P11 pup 10 D		WT Hoxb7 P11 pup 4 A	WT Hoxb7 P11 pup 4 B	WT Hoxb7 P11 pup 4 C	WT Hoxb7 P11 pup 4 D
1	4.66	5.65	6.18	2.9		3.78	3.81	3	3.2		3.75	5.12	6.43	4.68
2	2.82	4.11	3.36	4.04		8.02	4.57	3.62	3.01		0.89	3.7	5.24	3.67
3	6.35	3.86	3.25	1.98		3.51	3.44	1.62	0.83		3.57	2.75	5.04	2.58
4	4.15	2.72	6.92	4.75		4.57	2.13	1.73	5.02		2.92	6.22	4.56	2.98
5	4.6	1.79	2.86	2.2		3.23	2.06	3.04	4.08		3.09	2.25	6.43	2.74
6	3.17	2.55	4.84	3.16		3.48	4.47	4.08	0.94		2.96	1.79	4.57	2.89
7	4.56	6.69		2.14			2.59	4.14	5.82		1.33	6.33	9.53	2
8	4.1	2.05	3.69	8.65		2.25		2.71	5		4.88	7.02	0.98	3.51
9	4.11	5.09	3.96	1.7			2.65	1.75	4.21		2.49	4.1	7.76	4.34
10	2.57	2.83	3.69	4.79		3.8	4.39	3.79	2.32		0.81	6.7	7.36	4.46
11	2.94	6.07	4.51	4.11		5.2	5.74		2.77		2.45	10.4	5.85	6.14
12	4.27	6.34	2.33	2.86		3.96	5.85	4.54	1.15		5.72	5.16	5.43	1.63
13	6.24	3.64	3.46	3.82		6.38	3.83	4.16	5.4		3.6	4.36	6.2
14	4.52	6.98	2.68	2.38		2.15	4.01	1.09	5		0.9	5.87	5.32	2.93
15	6.07	3.51	3.29	2.38		1.97	4.61	2.39	4.3		1.53	6.89	1.77	4.05
16	6.69	3.44	2.18	0.72		3.49	5.04	1.4	1.54		1.84	3.58	1.64	3.75
17	1.26	2.81	5.63	5.35		1.85	3.74	0.84	1.85		2.68	10.1	0.54	1.83
18	5.29	2.73	0.65	4.78		3.47	4.47	1.98	4.5		4.05	8.73	2.92	5.85
19	6.77	5.99	2.41	3.32		6.03	1.71	1.63	1.64		3.02	3.78	3.18	4.07
20	5.18	2.28	2.89	4.06		2.6	3.65	2.12	5.69		1.95	2.48	6.5	5.24
21	4.72	3.63	1.45	4.5		5.97	4.29	3.28	3.11		6.66	5.94	9.57	4.74
22	4.7	3.95	6.18	4.28		4.46	3.47	1.72	3.48		3.74	1.6	4.33	6.23
23	4.06	5.42	3.45	2.24		2.79	2.26	0.96	1.47		3.16	5.89	5.96	4.09
24	6.2	4.46	2.94	5.56		5.55	5.03	3.87	2.84		4.15	10.7	4.15	5.68
25	3.15	2.76	1.77	3.84		3.63	3.31	5.83	3.37		5.82	5.34	6.66	7.57
26	3.8	2.55	3.06	4.49		2.88	4.36	5.38	3.83		0.96	7.71	4.78	8.03
27	3.96	5.73	3.48	4.64		2.09	3.01	1.4	3.49		5.55	2.01	5.13	4.54
28	1.96	8.09	3.21	2.81		3.32	3.57	2.52	2.84		3.61	2.82	6.75	3.53
29	4.45	5.29	5.07	2.33		2.89		1.98	4.66		4.32	7.51	0.61	3.62
30	5.83	0.89	5.5	3.39		1.32	1.02	4.84	1.54		3.41	11.6	3.3	1.7
31	5.44	4.84	4.2	6.37		3.19	4.81	7.39	1.23		1.71	14.5	0.6	4.44
32	0.76	4.21	2.7	4.84		0.93	2.64	1.46	2.86		1.64	3.15	1.59	5.29
33	2.47	4.91	4.11	5.51		3.43	4.01	0.62	7.05		7.05	7.34	7.94	4.08
34	1.09	2.22	4.84	1.17		5.62	1.87	3.04	5.4		3.09	10.5	2.63	3.4
35	3.23		4.53	3.57		5.05	3.16	1.5	1.78		3.19	4.84	5.98	5.71
36	3.5	4.63	2.33	2.53		2.02	3.86	3.82	4.23		2.35	7.39	1.92	4.12
37	5.27	8.25	1.31	4.65		4.27		4.12	3.1		1.74	2.02	6.57	6.53
38	3.08	2.59	3.23	7.53		1.61	0.7		2.08		3.87	2.9	6.01	1.34
39	4.53	5.64	2.98	1.39		4.11	1.66	2.76	3.64		2.74	5.09	5.57	1.86
40	2.81	3.27	1.46	7.35		1.42	1.1	6.44	2.84		3.35	3.42	12.3
41	4.2	3.33	5.03	2.27		4.16	1.34	4.64	0.51		1.61	8.23	7.19	6.24
42	3.14	8.28	3.76	2.43			0.7		2.54		4.78	4.57	5.66	6.63
43	2.08	2.03	3.34	2.06		1.05	2.26	2.38			2.64	14.5	2.47	3.36
44	2.02	2.7	1.96	3.03		2.87	1.09	2.82			1.11	5.69	6.39	3.09
45	2.93	1.94	0.87	5.4		1.78	2.86		1.12		2.36	7.51	8.13	3.78
46	4.01	3.11	4.79	4.17		2.18	3.11	1.19	1.15		2.38	8.93	7.7	3.8
47	4.88	2.97	5.56	4.35		5.4	2.63	3.15	2.8		2.84	5.81	4.13	1.4
48	3.39	3.33	1.21	4.24		3.7	5.89	1.55	3.63		2.12	2.74	6.93	1.53
49	2.25	3.06	2.11	4.72		1.63	3.97	1.46	2.95		1.15	4.75	2.83	2.07
50	3.79	1.72	2.15	3.11		2.93	2.83	10			1.98	4.13	15.3	6.89
51	3.01	3.75	2.65	3.27		1.49	2.15	4.1	1.57		7.65	6.97	3.31	0.99
52	3.53	8.32	3.5	5.05		1.52	4.27		1.97		1.78	7.73	2.9	3.03
53	0.81	6.06	5.26	3.6		2.09	0.41	6.22	2.49		5.28	5.2	7.31	1.58
54	1.8	6.52	1.49	2.09		2.74	0.91	5.38	2.48		2.38	2.42	0.81	3.64
55	1	6.6	4.99	2.94		5.33	2.67	4.6	2.39		4.32	2.07	6.77	2.74
56	5.95	2.99	5.31	3.55		3.97	3.3	4.42	2.31		6.17	3.2	1.1	4.63
57	4.68	4.47	4.44	1.18		3.81	0.7	2.54			7.67	2.48	7.49	4.85
58	3.56	6.11	4.25	2.22		3.67	3.36	3.58	5.98		1.09	7.05	7.05	3.61
59	1.38	3.94	0.92	5.55		2.21	0.82	0.66	1.94		4.29	3.83	6.04	2.49
60	3.14	5.06	1.21	3.7		1.95	3.05	1.62	3.02		2.31	3.11	8.06	2.8
61	1.29	1.93	2.95	6.4		4.48	1.75	4.49	2.1		5.39	6.07	10.2	2.51
62	0.89	3.77	3.09	1.91		1.54	0.81	1.53	3.93		3.73	3.06	5.85	0.97
63	4.02	5.74	8.94	2.91		2	1.06	4.91	2.6		3.72	5.25	4.08	2.01
64	3.34	3.88	4.72	4.22		4.86	4.45	1.66	3.83		6.29	8.29	4.51	1.79
65	5.85	2.54	3.19				0.62	3.57	4.26		2.95	4.91	8.59	7.26
66	2.83	1.53	3.51	2.01		1.81	2.93	2.74	1.49		6.46	3.25	6.85	0.97
67	2.55	1.66	1.86	4.41		0.98	4.56	5.17	1.97		4.43	2.41		6.32
68	3.61	2.66	3.8	5.91		4.59	1.61	4.74	2.87		5.17	3.19		1.47
69	5.34	5.63	1.93	4.31		4.72		4.67	2.33		5.3	6.36		2.35
70	2.62	1.8	1.43	5.43		1.79	4.07	2.89	0.66		4.81	6.62		5.18
71	4.55	3.13	1.92	2.07		4.62	1.76	3.72			4.84	9.11		4.95
72	3.04	1.56	1.9	3.05		5.07	2.64	3.58	0.89		3.75	4.93		5.12
73	3.14	1.59	2.07	4.51		5.3	2.37	3.18	1.5		4.66	4.83		6.05
74	3.99	1.33	2.78	2.63		4.98	0.8	2.78	2.36		4.31	1		2.04
75	2.16	1.81		3.96		1.25	0.9	3.63	4.52		5.81	4.73		0.7
76	1.66	2.67		2.39		1.89	2.46	3.8				4.02		1.96
77	3.84	4.55		4.28		4.69	2.47					4.46		1.73
78	1.29	2.35		4.88		0.88	1.49	1.5				4.54		6.34
79	1.62	2.89		1.24		4.07	1.52	4.88				3.48		3.16
80		3.62		6.3		4.48	3.21	4.18				2.09		3.61
81		2.41		1.92		4.44	2.83	4.37				6.18		4.49
82		3.11		2.8			3.37	2.19				3.17		7.28
83		5.64		1.42			0.7	4.48						1.55
84		5.14		3.24			2.16	3.5						2.27
85		2.83		1.32			2.25	3.45
86		3.86		3.48			2.14	1.35
87		6.36		3.98			3.59	1.65
88		4.99		3.49			3.48	4.55
89		3.46		5.07			3.22	3.48
90		7.35		3.02		6.48	1	2.62
91		1.45		2.72		1.53		3.98
92		2.52		4.44				1.9
93		3.69		2.71				6.02
94		3.66		2.82				4.5
95		3.12		3.64			3.5	0.96
96		3.77					2.13	1.65
97		1.88						0.75
98		3.46						1.91
99		2.31						1.88
100		2.95						2.72
101		2.04						2.33
102		1.4						5.47
103		3.21						1.72
104		3.77						2.78
105		1.64						1.74
106		2.52						0.83
107		6.65						0.75
108		5.25						3.43
109		4.94						1.57
110		4.11						1.88
111		1.79						1.33
112		2.47						0.73
113		5.84						3.18
114		3.05						3.55
115		3.63						5.95
116		3.31						3.23
117		2.97						2.75
118		4.69						1.72
119		4.96						3.44
120		1.81						4.46
121		4.2						2.76
122		2.82						4.37
123		3.89						3.02
124		2.87						3.27
125		2.39						3.83
126		5.81						2.72
127		3.97						2.3
128								3.92
129								1.88
130								3.59
131								3.41
132								4.93
133								4.48
134								3.91
135								2.47
136								4.63
137
138								3.56
139								2.71
140	0.72			1.35				4.26						5.67
141														4.91
142														1.78
143
144
145								4.88
146								2.82
147								4.12
148
149
150

## Sheet: GRcdKO
Cilia #	KO Hoxb7 P11 pup 3 A	KO Hoxb7 P11 pup 3 B	KO Hoxb7 P11 pup 3 C	KO Hoxb7 P11 pup 3 D		KO Hoxb7 P11 pup 6 A	KO Hoxb7 P11 pup 6 B	KO Hoxb7 P11 pup 6 C	KO Hoxb7 P11 pup 6 D		KO Hoxb7 P11 pup 8 A	KO Hoxb7 P11 pup 8 B	KO Hoxb7 P11 pup 8 C	KO Hoxb7 P11 pup 8 D
1	4.09	1.27	3.78	4.78		0.78	5.45	3.19	2.39		0.85	3.42	3.21	6.6
2	5.57	1.7	0.84	4.35		1.95	1.24	4.49	4.01		1.67	0.65	2.56	6.14
3	3.22	4.62	2.22	4.46		2.3	3.21	4.55	5.46		1.02	2.79	1.92	7.51
4	4.4	4.39	3.12	3.63		2.99	2.54	3.14	2.71		4.76	6.37	3.35	6.57
5	3.23	3.51	4.52	1.73		2.01	7.36	2.33	2.08		3.97	1.91	2.62	8.43
6	2.5	4.21	1.36	0.77		1.45	6.11	3.06	4.12		3.81	1.63	0.72	6.85
7	4.85	2.56	3.3	0.62		6.21	3.51	0.97	1.19		2.79	3.5	2.58	4.64
8	6.6	2.56	6.5	3.93		4.82	2.9	4.58	0.96		4.45	2.46	3.64	11.1
9	2.63	3.36	5.52	0.93		5.71	3.05	1.78	0.64		6.81	3.23	1.83	3.92
10	0.93	2.97	2.61	8.9		1.38	2.2	4.22	5.06		7.01	3.65	1.49	6.75
11	5.66	2.39	4.61	4.13		1.42	6.55	3.16	5.23		2.47	3.68	2.2	4.47
12	4.55	1.06	4.04	5.12		1.46	3.77	5.73	3.92		5.69	1.57	5.59	3.21
13	3.98	3.02	7.14	5.12		1.39	2.45	4.07	7.87		4.48	4.19	2.38	1.75
14	2.47	2.24	6	1.16		3.71	3.12	3.38	1.04		3.54	1.76	1.58	0.66
15	2.8	2.35	5.63	1.59		3.9	1.36	4.7	2.29		5.55	1.7	1.94	2.14
16	4.69	4.64	3.92	3.4		1.98	3.02	2.62	1.82		6.47	1.46	6.35	2.53
17	1.84	1.31	5.58	2.27		3.97	6.86	2.75	3.27		0.97	2.28	3.12	5.92
18	1.43	1.17	3.67	1.16		2.57	0.96	0.87	5.11		3.51	3.09	1.56	4.42
19	3.12	3.89	5.59	2.47		3.5	2.08	3.08	6.72		2.5	1.84	3.02	5.75
20	0.75	1.32	3.71	1.39		1.06	2.81	6.36	6.62		4.43	1.57	7.23	3.32
21	0.73	1.43	4.83	1.67		3.55	2.6	1.72	2.27		2.24	0.6	1.02	4.19
22	3.33	4.9	4.38	2.37		7.32	2.8	5.07	1.73		4.09	2.09	0.8	3.23
23	3.3	5.39	3.73	3.65		2.93	5.87	1.5	8.3		3.78	3.01	4.89	1.81
24	2.27	1.26	5.94	4.1		4.61	4.4	1.92	1.04		0.62	2.6	4.49	0.66
25	2.82	2.21	7.17	2.04		3.39	6.66	2.13	1.47		2.43	4.34	2.68	2.02
26		3.12	1.47	0.91		1.11	2.55	5.35	4.01		1.09	4.59	2.41	7.27
27	2.03	6.47	3.45	5.9		2.9	6.77	1.71	3.23		1.66	1.68	3.16	1.63
28	1.58	0.77	1.06	4.76		6.4	7.34	4.75	4.42		0.64	4.2	4.35	1.57
29	5.45	2.6	4.51	2.9		1.41	4.45	5.96	3.12		4.24	0.74	0.74	4.77
30	4.37	1.99	2.09	3.74		2.93	6.3	4.17	2.32		1.72	4.29	2.37	2.69
31	2.1	2.29	6.04	5.27		2.68	3.46	3.29	5.01		1.17	2.49	3.37	1.71
32	3.45	3.53	2.78	10.8		5.23	1.64	6.63	3.22		1.14	5.13	3.83	4
33	3.2	1.55	3.44	6.56		2.27	1.25	5.95	2.71		2.59	2.53	5.09	2.28
34	4.57	3.31	5.37	4.49		0.54	3.08	4.54	1.76		4.46	1.57	2.3	4.93
35	1.84	5.19	6.91	6.23		4.09	6.34	3.54	1.86		2.39	0.73	3.63	4.23
36	2.37	1.5	2.66	5.38		5.5	2.5	4.01	2.26		5.56	0.96	5.22	4.58
37	3.71	4.8	3.79	3.56		3.49	3.64	2.72	10.8		0.73	1.19	2.8	1.37
38	6.32	0.72	3.44	6.91		3.6	1.86	3.82	2.42		2.54	2.37	1.39	6.01
39	6.68	3.78	2.57	2.88		4.29	6.35	1.78	2.93			1.86	5.38	6.49
40	4.27	1.62	3.37	4.49		0.83	6.57	0.98	1.81			2.34	1.21	5.54
41	7.04	2.94	2.84	3.94		2.52	2.11	4.13	2.82			2.62	1.85	5.89
42	5.35	1.73	1.67	0.88		5.73	3.85	4.3	1.43			3.26	2.03	5.61
43	1.56	3.28	1.58	2.17		1.85	5.74	0.91	4.25			1.8	2.82	4.33
44	4.35	0.77	4.04	4.26		3.82	4.13	2.97	1.65			0.67	6.42	0.62
45	3.56	1.86	2.77	1.03		4.35	5.81	5.86	2.8			3.42	2.25	1.67
46	5.41	3.96	3.29	1.79		1.17	4.02	2.9	1.95			4.57	3.48	5.84
47	1.82	1.17	2.48	1.4		3.08	3.28	3.4	5.91			4.55	2.98	2.48
48	0.98	2.66	4.33	2.6		3.12	2.26	0.68	2.38			4.01	8.22	8.06
49	2.35	1.71	5.64	5.95		1.02		4.52	4.54			2.09	8.54	2.86
50	1.98	2.46	8.83	5.08		1.62		1.66	1.92			6.5	3.15	0.92
51	5.17	2.82	0.83	5.24		1.71		3.66				1.35	4.57	0.88
52	3.02	6.76	1.94	3.96		4.08		2.96				4.95	4	4.49
53	1.82	5.49	3.65	1.57		3.26		3.65				2.29	2.73	5.55
54	3.44	5.19	1.16	3.76		2.19		1.66				4.99	5.5	3.98
55	5.28	1.4	3.93	3.81		2.37		3.98				5.15	5.75	3.02
56	4.38	1.17	2.1	4.35		3.66		3.07				0.99	5.07	2.94
57	5.89	1.03	0.74	1.69		0.63						5.12	4.16	1.92
58	3.91	2.41	0.87	1.54		2.11						0.88	1.4	2.3
59	4.67	3.48	1.98	3.3		2.5						4.88	3.81	2.7
60	4.32	1.11	2.1	5.37		1.08						3.17	5.46	2.57
61	6.42	2.31	1.64	2.28		0.97						3.27	4.25	3.56
62	4.11	3.1	4.71	0.66		1.88						1.83	2.88	4.21
63	4.98	3.67	4.05	2.76		2.52						2.45	2.85	2.17
64	3.05	3.31	5.88	2.61		1.95						2.82	4.78	2.56
65	3.34	6.28	4.52	1.27		1.27						2.44	3.36	2.9
66	1.47	0.96	0.57	3.62		5.18						2.33	4.22	5.48
67	2.91	1.06	0.7	2.68		3.1						3.44	2.66	2.91
68	3.08	3.14	2.17	4.55		5.8						4.7	3.99	2.26
69	2.68	2.79	4.28	5.33		2.76						3.94	3.75	0.98
70	1.06		2.05	2.3		3.77						4.96	1.51	1.71
71	1.93		5.27	4.05		4.81						0.82	3.31	1.78
72	1.44		0.85			4.01						4.53	1.88	1.92
73	2.67		7.31			4.18						2.91	3.76	2.36
74	3.92		3.71			2.43						2.66	2.05	2.44
75	5.64		5.8			4.7						3.73	2.24	2.2
76	1.78		2.39			2.51						2.9	3.76	2.25
77	6.49		4.34			5.18						3.75	4.09	3.45
78	1.43		2.38									1.7	4.5	2.38
79	3.34		5.41			2.72						2.88	2.41	6.35
80	1.79		2.02			6.32						1.1	1.6	1.42
81	1.8		1.69			2.54						5.72	4.44	3.55
82	4.41		4.2			4.18						4.26	3.09	3.51
83	4.12		4.24			3.24						2.47	4	1.89
84	2.88		5.89			2.42						3.2	1.96
85	5.43		2.41			2.99						3.75	5.22
86	4.07		1.73			0.89						1.71	2.9
87	4.89		3.57			3.12						5.43	2.71
88	4.12		3.86			3.12						4.86	1.94
89	3.9		1.29			2.96						5.36	5.22
90	1.54		1.85			5.45						2.31	3.18
91	2.45		3.21			5.33						2.69	5.77
92	5.22		3.63			2.89						1.65	3.78
93	5.44		4.13			0.65						0.92	3.11
94	3		2.53									1.69	2.65
95	7.05		2.54									2.46	2.07
96	4.35		4.81									3.49	6.92
97	1.44		1.64									2.34	2.61
98	2.86		2.2									3.07	4.57
99	8.34		2.34									4.07	1.5
100	4.58		2.14									2.03	2.73
101	5.03		5.49									3.86
102	3.78		2.96									1.6
103	4.78		2.6									1.6
104	3		1.92									2.26
105	2.87		3.61									4.08
106	3.43		1.76									0.91
107	2.5		0.73									2.47
108	10.3		3.29									2.99
109	1.65		3.52									4.08
110	4.58		2.31									4.85
111	4.69		3.51									3.16
112	2.05		3.1									2.57
113	6.85		5.27									2.16
114	5.01		3.14									2.49
115			3.28									0.84
116			4.64									4.45
117			4.24									0.7
118			0.9									3.78
119			1.25									3.06
120			2.12
121			1.34
122
123
124
125
126
127
128
129
130			0.57
