# Supplementary material for: Disrupted glucocorticoid receptor cell signalling causes a ciliogenesis defect in the fetal mouse renal tubule
Source: EMBO Rep. 2025 Apr 17;26(11):2883–909. doi: 10.1038/s44319-025-00454-0 (PMC12152183; doi:10.1038/s44319-025-00454-0)
Supplement: Supplementary file 7 — Source data Fig. 4 [file 44319_2025_454_MOESM7_ESM.zip › Source Data - Figure 4/4D/GR Hoxb7-Cre collecting duct ciliated cells.xlsx]

## Sheet: Control
Cilia #	WT Hoxb7 P11 pup 1 A	WT Hoxb7 P11 pup 1 B	WT Hoxb7 P11 pup 1 C	WT Hoxb7 P11 pup 1 D		WT Hoxb7 P11 pup 10 A	WT Hoxb7 P11 pup 10 B	WT Hoxb7 P11 pup 10 C	WT Hoxb7 P11 pup 10 D		WT Hoxb7 P11 pup 4 A	WT Hoxb7 P11 pup 4 B	WT Hoxb7 P11 pup 4 C	WT Hoxb7 P11 pup 4 D
1	4.66	5.65	6.18	2.9		3.78	3.81	3	3.2		3.75	5.12	6.43	4.68
2	2.82	4.11	3.36	4.04		8.02	4.57	3.62	3.01		0.89	3.7	5.24	3.67
3	6.35	3.86	3.25	1.98		3.51	3.44	1.62	0.83		3.57	2.75	5.04	2.58
4	4.15	2.72	6.92	4.75		4.57	2.13	1.73	5.02		2.92	6.22	4.56	2.98
5	4.6	1.79	2.86	2.2		3.23	2.06	3.04	4.08		3.09	2.25	6.43	2.74
6	3.17	2.55	4.84	3.16		3.48	4.47	4.08	0.94		2.96	1.79	4.57	2.89
7	4.56	6.69		2.14			2.59	4.14	5.82		1.33	6.33	9.53	2
8	4.1	2.05	3.69	8.65		2.25		2.71	5		4.88	7.02	0.98	3.51
9	4.11	5.09	3.96	1.7			2.65	1.75	4.21		2.49	4.1	7.76	4.34
10	2.57	2.83	3.69	4.79		3.8	4.39	3.79	2.32		0.81	6.7	7.36	4.46
11	2.94	6.07	4.51	4.11		5.2	5.74		2.77		2.45	10.4	5.85	6.14
12	4.27	6.34	2.33	2.86		3.96	5.85	4.54	1.15		5.72	5.16	5.43	1.63
13	6.24	3.64	3.46	3.82		6.38	3.83	4.16	5.4		3.6	4.36	6.2
14	4.52	6.98	2.68	2.38		2.15	4.01	1.09	5		0.9	5.87	5.32	2.93
15	6.07	3.51	3.29	2.38		1.97	4.61	2.39	4.3		1.53	6.89	1.77	4.05
16	6.69	3.44	2.18	0.72		3.49	5.04	1.4	1.54		1.84	3.58	1.64	3.75
17	1.26	2.81	5.63	5.35		1.85	3.74	0.84	1.85		2.68	10.1	0.54	1.83
18	5.29	2.73	0.65	4.78		3.47	4.47	1.98	4.5		4.05	8.73	2.92	5.85
19	6.77	5.99	2.41	3.32		6.03	1.71	1.63	1.64		3.02	3.78	3.18	4.07
20	5.18	2.28	2.89	4.06		2.6	3.65	2.12	5.69		1.95	2.48	6.5	5.24
21	4.72	3.63	1.45	4.5		5.97	4.29	3.28	3.11		6.66	5.94	9.57	4.74
22	4.7	3.95	6.18	4.28		4.46	3.47	1.72	3.48		3.74	1.6	4.33	6.23
23	4.06	5.42	3.45	2.24		2.79	2.26	0.96	1.47		3.16	5.89	5.96	4.09
24	6.2	4.46	2.94	5.56		5.55	5.03	3.87	2.84		4.15	10.7	4.15	5.68
25	3.15	2.76	1.77	3.84		3.63	3.31	5.83	3.37		5.82	5.34	6.66	7.57
26	3.8	2.55	3.06	4.49		2.88	4.36	5.38	3.83		0.96	7.71	4.78	8.03
27	3.96	5.73	3.48	4.64		2.09	3.01	1.4	3.49		5.55	2.01	5.13	4.54
28	1.96	8.09	3.21	2.81		3.32	3.57	2.52	2.84		3.61	2.82	6.75	3.53
29	4.45	5.29	5.07	2.33		2.89		1.98	4.66		4.32	7.51	0.61	3.62
30	5.83	0.89	5.5	3.39		1.32	1.02	4.84	1.54		3.41	11.6	3.3	1.7
31	5.44	4.84	4.2	6.37		3.19	4.81	7.39	1.23		1.71	14.5	0.6	4.44
32	0.76	4.21	2.7	4.84		0.93	2.64	1.46	2.86		1.64	3.15	1.59	5.29
33	2.47	4.91	4.11	5.51		3.43	4.01	0.62	7.05		7.05	7.34	7.94	4.08
34	1.09	2.22	4.84	1.17		5.62	1.87	3.04	5.4		3.09	10.5	2.63	3.4
35	3.23		4.53	3.57		5.05	3.16	1.5	1.78		3.19	4.84	5.98	5.71
36	3.5	4.63	2.33	2.53		2.02	3.86	3.82	4.23		2.35	7.39	1.92	4.12
37	5.27	8.25	1.31	4.65		4.27		4.12	3.1		1.74	2.02	6.57	6.53
38	3.08	2.59	3.23	7.53		1.61	0.7		2.08		3.87	2.9	6.01	1.34
39	4.53	5.64	2.98	1.39		4.11	1.66	2.76	3.64		2.74	5.09	5.57	1.86
40	2.81	3.27	1.46	7.35		1.42	1.1	6.44	2.84		3.35	3.42	12.3
41	4.2	3.33	5.03	2.27		4.16	1.34	4.64	0.51		1.61	8.23	7.19	6.24
42	3.14	8.28	3.76	2.43			0.7		2.54		4.78	4.57	5.66	6.63
43	2.08	2.03	3.34	2.06		1.05	2.26	2.38			2.64	14.5	2.47	3.36
44	2.02	2.7	1.96	3.03		2.87	1.09	2.82			1.11	5.69	6.39	3.09
45	2.93	1.94	0.87	5.4		1.78	2.86		1.12		2.36	7.51	8.13	3.78
46	4.01	3.11	4.79	4.17		2.18	3.11	1.19	1.15		2.38	8.93	7.7	3.8
47	4.88	2.97	5.56	4.35		5.4	2.63	3.15	2.8		2.84	5.81	4.13	1.4
48	3.39	3.33	1.21	4.24		3.7	5.89	1.55	3.63		2.12	2.74	6.93	1.53
49	2.25	3.06	2.11	4.72		1.63	3.97	1.46	2.95		1.15	4.75	2.83	2.07
50	3.79	1.72	2.15	3.11		2.93	2.83	10			1.98	4.13	15.3	6.89
51	3.01	3.75	2.65	3.27		1.49	2.15	4.1	1.57		7.65	6.97	3.31	0.99
52	3.53	8.32	3.5	5.05		1.52	4.27		1.97		1.78	7.73	2.9	3.03
53	0.81	6.06	5.26	3.6		2.09	0.41	6.22	2.49		5.28	5.2	7.31	1.58
54	1.8	6.52	1.49	2.09		2.74	0.91	5.38	2.48		2.38	2.42	0.81	3.64
55	1	6.6	4.99	2.94		5.33	2.67	4.6	2.39		4.32	2.07	6.77	2.74
56	5.95	2.99	5.31	3.55		3.97	3.3	4.42	2.31		6.17	3.2	1.1	4.63
57	4.68	4.47	4.44	1.18		3.81	0.7	2.54			7.67	2.48	7.49	4.85
58	3.56	6.11	4.25	2.22		3.67	3.36	3.58	5.98		1.09	7.05	7.05	3.61
59	1.38	3.94	0.92	5.55		2.21	0.82	0.66	1.94		4.29	3.83	6.04	2.49
60	3.14	5.06	1.21	3.7		1.95	3.05	1.62	3.02		2.31	3.11	8.06	2.8
61	1.29	1.93	2.95	6.4		4.48	1.75	4.49	2.1		5.39	6.07	10.2	2.51
62	0.89	3.77	3.09	1.91		1.54	0.81	1.53	3.93		3.73	3.06	5.85	0.97
63	4.02	5.74	8.94	2.91		2	1.06	4.91	2.6		3.72	5.25	4.08	2.01
64	3.34	3.88	4.72	4.22		4.86	4.45	1.66	3.83		6.29	8.29	4.51	1.79
65	5.85	2.54	3.19				0.62	3.57	4.26		2.95	4.91	8.59	7.26
66	2.83	1.53	3.51	2.01		1.81	2.93	2.74	1.49		6.46	3.25	6.85	0.97
67	2.55	1.66	1.86	4.41		0.98	4.56	5.17	1.97		4.43	2.41		6.32
68	3.61	2.66	3.8	5.91		4.59	1.61	4.74	2.87		5.17	3.19		1.47
69	5.34	5.63	1.93	4.31		4.72		4.67	2.33		5.3	6.36		2.35
70	2.62	1.8	1.43	5.43		1.79	4.07	2.89	0.66		4.81	6.62		5.18
71	4.55	3.13	1.92	2.07		4.62	1.76	3.72			4.84	9.11		4.95
72	3.04	1.56	1.9	3.05		5.07	2.64	3.58	0.89		3.75	4.93		5.12
73	3.14	1.59	2.07	4.51		5.3	2.37	3.18	1.5		4.66	4.83		6.05
74	3.99	1.33	2.78	2.63		4.98	0.8	2.78	2.36		4.31	1		2.04
75	2.16	1.81		3.96		1.25	0.9	3.63	4.52		5.81	4.73		0.7
76	1.66	2.67		2.39		1.89	2.46	3.8				4.02		1.96
77	3.84	4.55		4.28		4.69	2.47					4.46		1.73
78	1.29	2.35		4.88		0.88	1.49	1.5				4.54		6.34
79	1.62	2.89		1.24		4.07	1.52	4.88				3.48		3.16
80		3.62		6.3		4.48	3.21	4.18				2.09		3.61
81		2.41		1.92		4.44	2.83	4.37				6.18		4.49
82		3.11		2.8			3.37	2.19				3.17		7.28
83		5.64		1.42			0.7	4.48						1.55
84		5.14		3.24			2.16	3.5						2.27
85		2.83		1.32			2.25	3.45
86		3.86		3.48			2.14	1.35
87		6.36		3.98			3.59	1.65
88		4.99		3.49			3.48	4.55
89		3.46		5.07			3.22	3.48
90		7.35		3.02		6.48	1	2.62
91		1.45		2.72		1.53		3.98
92		2.52		4.44				1.9
93		3.69		2.71				6.02
94		3.66		2.82				4.5
95		3.12		3.64			3.5	0.96
96		3.77					2.13	1.65
97		1.88						0.75
98		3.46						1.91
99		2.31						1.88
100		2.95						2.72
101		2.04						2.33
102		1.4						5.47
103		3.21						1.72
104		3.77						2.78
105		1.64						1.74
106		2.52						0.83
107		6.65						0.75
108		5.25						3.43
109		4.94						1.57
110		4.11						1.88
111		1.79						1.33
112		2.47						0.73
113		5.84						3.18
114		3.05						3.55
115		3.63						5.95
116		3.31						3.23
117		2.97						2.75
118		4.69						1.72
119		4.96						3.44
120		1.81						4.46
121		4.2						2.76
122		2.82						4.37
123		3.89						3.02
124		2.87						3.27
125		2.39						3.83
126		5.81						2.72
127		3.97						2.3
128								3.92
129								1.88
130								3.59
131								3.41
132								4.93
133								4.48
134								3.91
135								2.47
136								4.63
137
138								3.56
139								2.71
140	0.72			1.35				4.26						5.67
141														4.91
142														1.78
143
144
145								4.88
146								2.82
147								4.12
148
149
150
Cilia count	80	126	73	95		79	88	136	70		75	82	66	85
Cell count	156	182	142	139		108	127	164	109		121	117	102	133

## Sheet: GRcdKO
Cilia #	KO Hoxb7 P11 pup 3 A	KO Hoxb7 P11 pup 3 B	KO Hoxb7 P11 pup 3 C	KO Hoxb7 P11 pup 3 D		KO Hoxb7 P11 pup 6 A	KO Hoxb7 P11 pup 6 B	KO Hoxb7 P11 pup 6 C	KO Hoxb7 P11 pup 6 D		KO Hoxb7 P11 pup 8 A	KO Hoxb7 P11 pup 8 B	KO Hoxb7 P11 pup 8 C	KO Hoxb7 P11 pup 8 D
1	4.09	1.27	3.78	4.78		0.78	5.45	3.19	2.39		0.85	3.42	3.21	6.6
2	5.57	1.7	0.84	4.35		1.95	1.24	4.49	4.01		1.67	0.65	2.56	6.14
3	3.22	4.62	2.22	4.46		2.3	3.21	4.55	5.46		1.02	2.79	1.92	7.51
4	4.4	4.39	3.12	3.63		2.99	2.54	3.14	2.71		4.76	6.37	3.35	6.57
5	3.23	3.51	4.52	1.73		2.01	7.36	2.33	2.08		3.97	1.91	2.62	8.43
6	2.5	4.21	1.36	0.77		1.45	6.11	3.06	4.12		3.81	1.63	0.72	6.85
7	4.85	2.56	3.3	0.62		6.21	3.51	0.97	1.19		2.79	3.5	2.58	4.64
8	6.6	2.56	6.5	3.93		4.82	2.9	4.58	0.96		4.45	2.46	3.64	11.1
9	2.63	3.36	5.52	0.93		5.71	3.05	1.78	0.64		6.81	3.23	1.83	3.92
10	0.93	2.97	2.61	8.9		1.38	2.2	4.22	5.06		7.01	3.65	1.49	6.75
11	5.66	2.39	4.61	4.13		1.42	6.55	3.16	5.23		2.47	3.68	2.2	4.47
12	4.55	1.06	4.04	5.12		1.46	3.77	5.73	3.92		5.69	1.57	5.59	3.21
13	3.98	3.02	7.14	5.12		1.39	2.45	4.07	7.87		4.48	4.19	2.38	1.75
14	2.47	2.24	6	1.16		3.71	3.12	3.38	1.04		3.54	1.76	1.58	0.66
15	2.8	2.35	5.63	1.59		3.9	1.36	4.7	2.29		5.55	1.7	1.94	2.14
16	4.69	4.64	3.92	3.4		1.98	3.02	2.62	1.82		6.47	1.46	6.35	2.53
17	1.84	1.31	5.58	2.27		3.97	6.86	2.75	3.27		0.97	2.28	3.12	5.92
18	1.43	1.17	3.67	1.16		2.57	0.96	0.87	5.11		3.51	3.09	1.56	4.42
19	3.12	3.89	5.59	2.47		3.5	2.08	3.08	6.72		2.5	1.84	3.02	5.75
20	0.75	1.32	3.71	1.39		1.06	2.81	6.36	6.62		4.43	1.57	7.23	3.32
21	0.73	1.43	4.83	1.67		3.55	2.6	1.72	2.27		2.24	0.6	1.02	4.19
22	3.33	4.9	4.38	2.37		7.32	2.8	5.07	1.73		4.09	2.09	0.8	3.23
23	3.3	5.39	3.73	3.65		2.93	5.87	1.5	8.3		3.78	3.01	4.89	1.81
24	2.27	1.26	5.94	4.1		4.61	4.4	1.92	1.04		0.62	2.6	4.49	0.66
25	2.82	2.21	7.17	2.04		3.39	6.66	2.13	1.47		2.43	4.34	2.68	2.02
26		3.12	1.47	0.91		1.11	2.55	5.35	4.01		1.09	4.59	2.41	7.27
27	2.03	6.47	3.45	5.9		2.9	6.77	1.71	3.23		1.66	1.68	3.16	1.63
28	1.58	0.77	1.06	4.76		6.4	7.34	4.75	4.42		0.64	4.2	4.35	1.57
29	5.45	2.6	4.51	2.9		1.41	4.45	5.96	3.12		4.24	0.74	0.74	4.77
30	4.37	1.99	2.09	3.74		2.93	6.3	4.17	2.32		1.72	4.29	2.37	2.69
31	2.1	2.29	6.04	5.27		2.68	3.46	3.29	5.01		1.17	2.49	3.37	1.71
32	3.45	3.53	2.78	10.8		5.23	1.64	6.63	3.22		1.14	5.13	3.83	4
33	3.2	1.55	3.44	6.56		2.27	1.25	5.95	2.71		2.59	2.53	5.09	2.28
34	4.57	3.31	5.37	4.49		0.54	3.08	4.54	1.76		4.46	1.57	2.3	4.93
35	1.84	5.19	6.91	6.23		4.09	6.34	3.54	1.86		2.39	0.73	3.63	4.23
36	2.37	1.5	2.66	5.38		5.5	2.5	4.01	2.26		5.56	0.96	5.22	4.58
37	3.71	4.8	3.79	3.56		3.49	3.64	2.72	10.8		0.73	1.19	2.8	1.37
38	6.32	0.72	3.44	6.91		3.6	1.86	3.82	2.42		2.54	2.37	1.39	6.01
39	6.68	3.78	2.57	2.88		4.29	6.35	1.78	2.93			1.86	5.38	6.49
40	4.27	1.62	3.37	4.49		0.83	6.57	0.98	1.81			2.34	1.21	5.54
41	7.04	2.94	2.84	3.94		2.52	2.11	4.13	2.82			2.62	1.85	5.89
42	5.35	1.73	1.67	0.88		5.73	3.85	4.3	1.43			3.26	2.03	5.61
43	1.56	3.28	1.58	2.17		1.85	5.74	0.91	4.25			1.8	2.82	4.33
44	4.35	0.77	4.04	4.26		3.82	4.13	2.97	1.65			0.67	6.42	0.62
45	3.56	1.86	2.77	1.03		4.35	5.81	5.86	2.8			3.42	2.25	1.67
46	5.41	3.96	3.29	1.79		1.17	4.02	2.9	1.95			4.57	3.48	5.84
47	1.82	1.17	2.48	1.4		3.08	3.28	3.4	5.91			4.55	2.98	2.48
48	0.98	2.66	4.33	2.6		3.12	2.26	0.68	2.38			4.01	8.22	8.06
49	2.35	1.71	5.64	5.95		1.02		4.52	4.54			2.09	8.54	2.86
50	1.98	2.46	8.83	5.08		1.62		1.66	1.92			6.5	3.15	0.92
51	5.17	2.82	0.83	5.24		1.71		3.66				1.35	4.57	0.88
52	3.02	6.76	1.94	3.96		4.08		2.96				4.95	4	4.49
53	1.82	5.49	3.65	1.57		3.26		3.65				2.29	2.73	5.55
54	3.44	5.19	1.16	3.76		2.19		1.66				4.99	5.5	3.98
55	5.28	1.4	3.93	3.81		2.37		3.98				5.15	5.75	3.02
56	4.38	1.17	2.1	4.35		3.66		3.07				0.99	5.07	2.94
57	5.89	1.03	0.74	1.69		0.63						5.12	4.16	1.92
58	3.91	2.41	0.87	1.54		2.11						0.88	1.4	2.3
59	4.67	3.48	1.98	3.3		2.5						4.88	3.81	2.7
60	4.32	1.11	2.1	5.37		1.08						3.17	5.46	2.57
61	6.42	2.31	1.64	2.28		0.97						3.27	4.25	3.56
62	4.11	3.1	4.71	0.66		1.88						1.83	2.88	4.21
63	4.98	3.67	4.05	2.76		2.52						2.45	2.85	2.17
64	3.05	3.31	5.88	2.61		1.95						2.82	4.78	2.56
65	3.34	6.28	4.52	1.27		1.27						2.44	3.36	2.9
66	1.47	0.96	0.57	3.62		5.18						2.33	4.22	5.48
67	2.91	1.06	0.7	2.68		3.1						3.44	2.66	2.91
68	3.08	3.14	2.17	4.55		5.8						4.7	3.99	2.26
69	2.68	2.79	4.28	5.33		2.76						3.94	3.75	0.98
70	1.06		2.05	2.3		3.77						4.96	1.51	1.71
71	1.93		5.27	4.05		4.81						0.82	3.31	1.78
72	1.44		0.85			4.01						4.53	1.88	1.92
73	2.67		7.31			4.18						2.91	3.76	2.36
74	3.92		3.71			2.43						2.66	2.05	2.44
75	5.64		5.8			4.7						3.73	2.24	2.2
76	1.78		2.39			2.51						2.9	3.76	2.25
77	6.49		4.34			5.18						3.75	4.09	3.45
78	1.43		2.38									1.7	4.5	2.38
79	3.34		5.41			2.72						2.88	2.41	6.35
80	1.79		2.02			6.32						1.1	1.6	1.42
81	1.8		1.69			2.54						5.72	4.44	3.55
82	4.41		4.2			4.18						4.26	3.09	3.51
83	4.12		4.24			3.24						2.47	4	1.89
84	2.88		5.89			2.42						3.2	1.96
85	5.43		2.41			2.99						3.75	5.22
86	4.07		1.73			0.89						1.71	2.9
87	4.89		3.57			3.12						5.43	2.71
88	4.12		3.86			3.12						4.86	1.94
89	3.9		1.29			2.96						5.36	5.22
90	1.54		1.85			5.45						2.31	3.18
91	2.45		3.21			5.33						2.69	5.77
92	5.22		3.63			2.89						1.65	3.78
93	5.44		4.13			0.65						0.92	3.11
94	3		2.53									1.69	2.65
95	7.05		2.54									2.46	2.07
96	4.35		4.81									3.49	6.92
97	1.44		1.64									2.34	2.61
98	2.86		2.2									3.07	4.57
99	8.34		2.34									4.07	1.5
100	4.58		2.14									2.03	2.73
101	5.03		5.49									3.86
102	3.78		2.96									1.6
103	4.78		2.6									1.6
104	3		1.92									2.26
105	2.87		3.61									4.08
106	3.43		1.76									0.91
107	2.5		0.73									2.47
108	10.3		3.29									2.99
109	1.65		3.52									4.08
110	4.58		2.31									4.85
111	4.69		3.51									3.16
112	2.05		3.1									2.57
113	6.85		5.27									2.16
114	5.01		3.14									2.49
115			3.28									0.84
116			4.64									4.45
117			4.24									0.7
118			0.9									3.78
119			1.25									3.06
120			2.12
121			1.34
122
123
124
125
126
127
128
129
130			0.57
Cilia count	113	69	122	71		92	48	56	50		38	119	100	83
Cell count	123	105	145	121		140	82	98	66		85	152	169	146

## Sheet: Ciliated cells (%)
	Cilia count			Cell count			Ciliated cells (%)
	Wildtype	Knockout		Wildtype	Knockout		Wildtype	Knockout
Animal 1 A	80	113		156	123		0.512821	0.918699
Animal 1 B	126	69		182	105		0.692308	0.657143
Animal 1 C	73	122		142	145		0.514085	0.841379
Animal 1 D	95	71		139	121		0.683453	0.586777
Average							0.600666	0.751
Animal 2 A	79	92		108	140		0.731481	0.657143
Animal 2 B	88	48		127	82		0.692913	0.585366
Animal 2 C	136	56		164	98		0.829268	0.571429
Animal 2 D	70	50		109	66		0.642202	0.757576
Average							0.723966	0.642878
Animal 3 A	75	38		121	85		0.619835	0.447059
Animal 3 B	82	119		117	152		0.700855	0.782895
Animal 3 C	66	100		102	169		0.647059	0.591716
Animal 3 D	85	83		133	146		0.639098	0.568493
Average							0.651711	0.597541
Overall average	1055	961
