# Supplementary material for: Disrupted glucocorticoid receptor cell signalling causes a ciliogenesis defect in the fetal mouse renal tubule
Source: EMBO Rep. 2025 Apr 17;26(11):2883–909. doi: 10.1038/s44319-025-00454-0 (PMC12152183; doi:10.1038/s44319-025-00454-0)
Supplement: Supplementary file 8 — Source data Fig. 5 [file 44319_2025_454_MOESM8_ESM.zip]

Archive with 19 entries (10 files):
- Source Data - Figure 5/
- Source Data - Figure 5/5A/
- Source Data - Figure 5/5A/Control hoechst, AceTub, NPHS1 E18.5.tif
- Source Data - Figure 5/5A/GR-null hoechst, AceTub, NPHS1 E18.5.tif
- Source Data - Figure 5/5B/
- Source Data - Figure 5/5B/GR-null podocytes cilia measurement.xlsx
- Source Data - Figure 5/5C/
- Source Data - Figure 5/5C/GR-null podocytes cilia longer 5 um.xlsx
- Source Data - Figure 5/5D/
- Source Data - Figure 5/5D/GR-null podocytes ciliated cells.xlsx
- Source Data - Figure 5/5E/
- Source Data - Figure 5/5E/iPSC dex hoechst, AceTub, NPHS1.tif
- Source Data - Figure 5/5E/iPSC veh hoechst, AceTub, NPHS1.tif
- Source Data - Figure 5/5F/
- Source Data - Figure 5/5F/iPSC organoid cilia measurement.xlsx
- Source Data - Figure 5/5G/
- Source Data - Figure 5/5G/iPSC organoid longer 4 um.xlsx
- Source Data - Figure 5/5H/
- Source Data - Figure 5/5H/iPSC organoid ciliated cells.xlsx
