# Supplementary material for: Disrupted glucocorticoid receptor cell signalling causes a ciliogenesis defect in the fetal mouse renal tubule
Source: EMBO Rep. 2025 Apr 17;26(11):2883–909. doi: 10.1038/s44319-025-00454-0 (PMC12152183; doi:10.1038/s44319-025-00454-0)
Supplement: Supplementary file 8 — Source data Fig. 5 [file 44319_2025_454_MOESM8_ESM.zip › Source Data - Figure 5/5B/GR-null podocytes cilia measurement.xlsx]

## Sheet: Control
Cilia #	WT 1249Q Pup 1 A	WT 1249Q Pup 1 B	WT 1249Q Pup 1 C	WT 1249Q Pup 1 D		WT 1249Q pup 7 A	WT 1249Q pup 7 B	WT 1249Q pup 7 C	WT 1249Q pup 7 D		WT 1249Q pup 4 A	WT 1249Q pup 4 B	WT 1249Q pup 4 C	WT 1249Q pup 4 D		WT 1249Q pup 5 A	WT 1249Q pup 5 B	WT 1249Q pup 5 C	WT 1249Q pup 5 D
1	6.91		1.87	2.45		5.27	3.36	2.22	3.04		2.43	8.2	2.39	9.21		4.62	3.83	5.83	1.99
2	3.51		0.82	3.81		2.25	4.69	1.62	1.44		5.57	4.49	0.84	5.18		4.11	2.36	3.05	1.75
3	1.26		1.82	4.5		2.62	1.25	2.97	6.07		3.34	4.37	2.44	2.25		3.38	3.05	2.27	1.09
4	5.07		2.01	1.87		4.25	2.09	3.06	1.13		1.58	2.56	2.05	1.42		4.41	2.93	1.72	2.4
5	1.87		1.55	2.66		5.75	3.94	2.52	3.67		1.73	2.07	2.86	3.65		2.26	6.56	1.84	2.07
6	3.16		0.68	2.4		3.37	1.06	2.84	7.65		4.58	1.45	1.27	1.87		2.02	0.92	2.82	1.9
7	2.19		1.59	5.58		3.15	1.93	5.01	3.33		4.38	3.54	0.8	1.13		1.39	0.87	2.09	1.09
8	2.51		2.24	2.24		5.89	10.6	1.88	3.21		0.77	2.85	2.44	1.24		6.42	1.97	5.34	0.91
9	1.83		1.19	1.98		2.2	4.98	1.76	2.25		0.81	2.9	2.42	1.45		2.49	1.6	3.69	1.88
10	3.13		0.97	2.78		1.58	1.75	1.72	1.04		2.43	2.94		1.44			0.99	1.94	1.04
11	3.98			1.13		7.33	1.35	1.2	1.57		1.7	2.42		0.78			1.63		1.64
12	3.95			2.99		5.58	2.88	5.53	1.28		0.66	2.31					2.96		1.8
13	3.85			4.92		5.94	6.3	1.3	3.03		1.4	2.87					2.61		1.91
14	0.76			1.34		5.91	3.3	2.71	1.95		0.89	1.97					4.4		2.51
15	1.02			0.8		10.8	3.48	1.07	3.75		2.18	0.8					2.73		3.27
16	0.74					2.47	1.81		6.85		1.27	3.15							3.1
17	2.53					4.62					4.07	2.07							2.19
18	5.89					2.01					0.92	5.62
19	5.57					2.3					1.51
20	1.38					6.14					1.3
21	2.18					6.55					0.79
22	1.66					6.8					1.53
23	4.37					0.94
24	7.2					1.81
25	6.67
26	3.79
27	2.37
28	1.39
29	2.77
30	1.71
31	0.81
32	0.91
33	2.96
34
35
36
37
38
39
40

## Sheet: GR-null
Cilia #	KO 1249Q pup 6 A	KO 1249Q pup 6 B	KO 1249Q pup 6 C	KO 1249Q pup 6 D		KO 1241Q pup 2 A	KO 1241Q pup 2 B	KO 1241Q pup 2 C	KO 1241Q pup 2 D		KO 1249 pup 2 A	KO 1249 pup 2 B	KO 1249 pup 2 C	KO 1249 pup 2 D
1	2.43	3.5	2.1	2.35		4.73	1.65	2.23	2.24		2.37	1.42	2.25	1.36
2	2.16	0.9	2.01	2.61		5.06	4.89	2.55	1		0.62	0.8	4.57	3.59
3	4.86	2.2	0.91	3.34		2.65	3.11	3.67	0.97		1.46	3.64	1.71	2
4	1.99	2.08	3.94	5.28		1.92	1.6	2.89	2.7		1.43	3.32	4.05	1.8
5	1.72	2.18	4.35	5.87		5.38	1.03	2.61	2.73		3.04	4.86	3.9	2.66
6	2.12	7.48	1.99	4.85		4.43	8.97	3.93	2.2		1.33	0.92	3.09	4.51
7	2.26	3.28	1.98	0.69		1.46	4.15	3.11	3.47		2.02	0.74	1.5	4.45
8		1.92	1.44	1.12		2.88	0.94	2.77	1.24		2.55	3.99	1.81	2.63
9		1.02	0.66	3.18		0.5	4.18		0.74		2.11		2.01	2.6
10		2.48	2.14	1.37		2.15	2.12	3.91	1.1		1.56		3.26	0.98
11		0.94	1.08	1.63		1.27	2.29	3.1	2.03		0.75		2.24	0.7
12		2.61	2.5	8.13		4.95	3.01	2.98	3.29		3.11			5.62
13		1.83	2.45	2.48		2.52	1.02	4.01	1.79		0.67			1.66
14			2.67	4.88		1.07	6.2	3.63	1.69		2.34
15			0.69	2.63			9.84	2.55	0.73		6.11
16			1.46	2.31			2.78	2.39	0.81		3.76
17			2.1	3.78			7.14	1.51	3		2.27
18			3.24				7.54	1.97	0.88
19			3.21				4.34	2.22	1.19
20			3.3				4.43	1.31
21			2.17				7.04	0.6
22			1.27				1.98	2.59
23			6.7				1.28	2.6
24			3.02				1.59	2.83
25			0.92					1.13
26			1.69					1.04
27			1.75					1.55
28			6.02					0.95
29			4.83					1
30			1.15					1.91
31								1.42
32								0.96
33								1.3
34								0.48
35								1.61
36								3.49
37								0.75
38								1.43
39								3.55
40								1.84
41								7.22
42								1.61
43								1.42
44								1.07
45								3.83
46								2.65
47								1.63
48								1.9
49
50
