# Supplementary material for: Disrupted glucocorticoid receptor cell signalling causes a ciliogenesis defect in the fetal mouse renal tubule
Source: EMBO Rep. 2025 Apr 17;26(11):2883–909. doi: 10.1038/s44319-025-00454-0 (PMC12152183; doi:10.1038/s44319-025-00454-0)
Supplement: Supplementary file 8 — Source data Fig. 5 [file 44319_2025_454_MOESM8_ESM.zip › Source Data - Figure 5/5G/iPSC organoid longer 4 um.xlsx]

## Sheet: Vehicle
Cilia #	VEH 2 A	VEH 2 B	VEH 2 C	VEH 2 D		VEH 4 A	VEH 4 B	VEH 4 C	VEH 4 D		VEH 5 A	VEH 5 B	VEH 5 C	VEH 5 D
1	3.21	3.27	1.45	2.15		1.97	2.56	2.56	1.52		2.06	3.94	2.39	1.75
2	2.57	1.75	3.03	0.6		1.71	1.44	2.39	1.64		2	0.69	3.21	0.83
3	1.56	1.7	0.65	0.53		1.36	0.74	0.81	0.67		4.45	0.54	0.91	0.94
4	0.88	1.97	1.05	0.92		1.53	2.44	1.6	3.32		2.98	0.57	1.93	0.68
5	1.09	2.36	2.04	1.96		2.77	0.68	1.47	0.6		0.98	1.13	2.52	1.91
6	1.94	0.61	1.87	1.16		1.55	1.64	1.23	2.09		1.52	3.03	0.83	1.05
7	1.75	1.68	1.41	1.37		0.6	2.96	1.21	1.23		1.43	0.75	1.65	0.65
8	1.87	1.56	1.49	1.33		2.27	0.6	0.83	0.69		3.89	0.57	1.97	3.93
9	2.52	0.92	0.76	0.66		1.46	1.38	2.69	0.96		2.07	1.36	2.22	1.15
10	0.97	2.16	0.81	0.94		2.89	0.5	2.01	0.67		1.89	1.77	1.33	1.74
11	1.21	1.1	2.26	0.94		3.29	1.25	1.01	2.4		1.51	1.48	2.06	1.86
12	2.17	1.6	1.19	1.71		0.75	1.32	2.49	2.83		2.04	2.66	2.22	1.25
13	0.78	0.99	0.71	1.01		1.49	0.67	2.17	1.51		0.95	1.96	1.75	1.76
14	1.16	2.66	2.81	1.82		3.31	2.12	2.18	3.85		0.69	1.38	3.39	1.08
15	1.88	1.3	2.66	1.61		2.76	3.79	1.62	2.34		0.81	0.98	1.51	0.67
16	1.04	1.48	1.63	0.92		1.64	0.64	2.51	0.83		1.79	2.72	0.58	0.81
17	2.44	1.03	1.55	0.91		1.35	0.67	3.23	0.83		1.24	1.35	2.55	1.47
18	2.4	0.78	0.71	1.52		1.41	1.51	1.76	1.31		2.78	2.02	0.83	2.22
19	0.71	0.94	2.33	1.54		2.05	1.28	1.49	2.13		3.26	1.99	0.75	1.43
20	1.84	0.83	2.6	2.4		0.55	2.32	0.69	1.54		0.93	2.52	5.8	0.92
21	1.07	1.85	2.36	2.67		1.64	1.39	0.6	0.57		1.22	0.77	1	2.08
22	2.24	0.99	1.2	1.94		2.09	1.24	3.6	2.18		1.02	1.04	0.76	2.36
23	0.82	2.77	1.18	0.82		0.77	2.02	2.24	1.27		1.47	2.55	0.68	1.31
24	0.69	1.22	0.67	1.23		1.59	2.18	2.89	0.84		0.73	1.88	2.24	0.81
25	2.61	1.7	2.47	1.66		4.1	1.73	2.02	1.45		3.72	0.71	1	1.99
26	1.26	2.29	1.31	1.05		1.07	2.58	2.93	1.8		1.06	1.06	2.74	2.21
27	0.55	1.83	2.4	1.79		1.95	2.45	3	0.76		2.6	0.62	0.78	1.28
28	2.51	1.88	1.89	0.84		1.13	1.81	1.43	2.71		1.75	0.57	0.89	1.57
29	2.54	1.48	2.89	0.58		1.4	0.84	1.33	0.88		1.48	0.57	1.25	1.31
30	0.97	1.6	1.87	1.15		0.91	1.96	2.23	2.07		1.58	1.55	1.28	1.28
31	1.45	2	1.56	1.65		1.18	0.8	2.48	1.38		1.73	1.73	2.66	2.15
32	0.89	1.46	1.11	1.52		0.88	1.46	1.73	0.69		2.17	0.77	2.83	1.35
33	1.19	1.66	2.66	1.36		1.19	0.77	0.85	1.61		1.59	0.44	0.66	1.81
34	2.29	1.24	1.59	1.58		1.31	1.12	1.06	3.65		2.32	1.21	1.61	2.11
35	1.57	1.43	3.3	0.89		0.95	0.59	0.83	2.66		1.8	2.27	0.67	1.75
36	2.61	0.86	2.81	0.86		0.71	1.59	2.04	0.81		4.36	1.02	2.01	1.69
37	1.36	0.7	1.7	1.99		0.83	1.4	1.09	2.22		0.64	2.72	0.83	1.29
38	3.02	0.81	1.46	1.04		1.41	0.77	1.9	2.05		2.04	2.21	0.55	1.99
39	1.57	0.86	1.85	2.33		3.07	1.15	2.17	0.65		2.73	2.49	1.72	1.8
40	0.75	0.76	0.74	1.73		0.57	1.49	1.76	1.05		2.28	2.99	1.36	1.65
41	1.39	0.73	0.88	0.97		2.17	1.23	2.42	1.15		0.98	1.02	1.69	1.21
42	1.24	0.92	1.35	1.51		1.98	1.15	3.16	0.79		2.24	0.71	1.74	1.89
43	2.13	1.2	2.05	2.23		1.98	0.79	2.25	0.64		0.9	2.66	3.47	1.45
44	1.16	1.14	2.86	0.81		1.66	1.4	1.41	1.59		1.64	1.06	0.86	4.11
45	2.69	1.36	0.89	1.55		1.12	1.21	1.53	1.35		1.2	1.68	0.78	2.63
46	1.9	1.57	1.28	1.57		0.65	2.35	3.37	2.41		1.14	2.31	0.88	0.88
47	1.83	1.81	0.75	1.75		0.71	1.31	3.73	1.17		3.77	1.2	1.31	1.59
48	2.76	1.02	1.71	2.27		1.76	1.67	2.04	0.67		1.71	0.67	1.82	1.27
49	2.57	2.31	3.31	3.3		2.33	1.49	2.49	2.69		2.69	0.88	1.57	3.73
50	2.05	1.59	2.43	1.15		2.07	1.82	4.57	1.82		3.38	3	1.41	2.13
51	1.8	0.95	1.71	4.42		2.32	1.08	2.21	1.23		2.23	0.62	0.71	2.51
52	2.17	1.2	1.39	1.28		0.58	2.42	2.08	1.29		0.91	3.71	2.39	1.87
53	2.27	1.17	1.9	1.13		4.41	0.81	1.28	1.21		1.11	0.71	1.45	1.43
54	2.05	1.12	1	2.97		1.12	1.28	1.79	1.58		1.54	0.54	1.39	0.88
55	1.77	1.57	1.11	1.94		3.35	1.44	0.6	0.81		1.7	0.65	0.71	2.47
56	1.19	0.83	1.69	2.18		0.71	1.26	0.84	2.45		2.29	2.08	0.63	1.14
57	3.11	0.86	1.59	0.96		0.82	2.1	1.01	1.17		1.09	1.54	1.02	1.45
58	2.12	1.28	1.06	0.68		2.33	1.11	0.92	1.72		2.55	1.28	1.74	1.22
59	1.05	0.7		1.32		2.7	2.12	1.31	0.92		2.46	1.59	1.78	0.81
60	1.88	1.01		1.24		0.83	0.9	2.1	0.61		1.99	2.31	0.99	1.08
61	2.06	0.94		0.64		0.91	0.91	1.32	1.39		1.44	1.2	2.23	1.08
62	2.78	1.03		1.21		2.52	0.86	1.83	1.95		0.84	2.53	1	4.36
63	2.75	0.86		2.36		1.23	1.55	2.11	1.93		1.67	0.85	0.58	0.48
64	1.31	1.06		1.48		0.6	1.08	0.75	2.11		1.38	2.76	3.49	2.62
65	2	0.86		0.68		1.56	0.69	2.18	2.39		2.86	1.8	1.67	2.61
66	2.37	2.14		1.42		0.65	0.79	1.34	2.67		4.08	0.69	2.15	0.88
67	0.5	1.97		1.52		2.63	2.37	1.11	0.67		2.55	1.52	1.35	1.24
68	1.41	2.16		1.35		0.53	1.99	2.45	0.8		2.84	1.59	1.69	2.12
69	2.54	1.49		1.21		1.97	2.25	2.08	0.68		3.12	1.69	1.09	2.6
70	2.74	2.79		1.31		1.78	1.82	0.59	2.68		2.62	1.74	1.55	2.41
71	0.62	1.49		1.04		2.05	2.23	1.18	1.51		1.38	2.07	0.68	1.21
72	1.29	2.74		2.33		1.49	1.34	1.11	1.46		1.55	0.91	2.24	2.39
73	1.23	1.1		0.92		1.41	1.14	3.41	1.01		1.48	1.9	1.24	1.78
74	0.95	1.4		1.42		1.69	1.83	2.68	0.75		1.09	2.39	1.01	2.02
75	0.92	0.85				0.84	1.39	1.2	0.68		1.94	0.68	1.79	1.68
76	2.04	1.95				0.71	3.69	0.77	1.05		1.98	0.62	2.06	2.54
77	1.97	0.86				1.91	2.13	3.38	2.27		2.87	1.31	2.13	0.69
78	2.1	3.03				1.26	2.64	2	1.21		2.33	2.02	0.67	2
79	2.5	0.92				3.21	2.81	2.33	1.15		1.5	2.53	1.2	1.93
80	3.49	1.71				2.6	4.37	2.5	1.05		0.63	2.16	1.35	1.73
81	2.82	0.92				1.41	1.61	2.37	3.26		0.83	1.28	1.36	0.68
82	1.15	0.83				1.66	0.61	1.31	1.26		2.36	0.98	1.63	1.78
83	2.5	3.14				2.88	1.64	2.1	1.14		0.94	1.31	3.39	0.62
84	0.53	2.44				2.8	1.3	0.69	2.6		2.49	1.15	3.74	2.69
85	3.35	2.03				0.83	0.81	1.84	0.99		1.89	1.89	1.65	1.21
86	3.35	1.75				0.76	0.84	1.82	1.23		2.66	4.32	1.1	2.32
87	0.68	2.97				1.9	3.15	1.8	1.07		0.97	1.62	1.78	1.82
88	0.69	2.5				2.01	2.84	2.49	2.22		1.86	1.46	0.74	2.77
89	0.64	0.64				0.75	1.65	0.98	2.48		2.01	1.36	1.88	1.55
90	1.78	1.43				1.51	3.89	1.04	0.76		1.71	1.74	1.59	0.53
91	0.86	2.24				1.25	1.24	2.25	0.81		2.81	0.78	1.49	0.63
92	2.03	0.69				2.16	0.5	2.79	1.29		1.49	3.54	1.04	2.57
93	0.91	1.7				0.58	0.91	1.68	1.6		1.5	0.83	3.68	2.93
94	1.22	2.25				1.58	2.19	1.24	0.74		1.41	1.64	0.96	0.86
95	1.88	2.1				1.59	0.92	1.85	0.78		2.01	1.05	1.98	2.35
96	2.94	1.97				3	1.55	0.98	1.95		1.95	1.62	1.52	1.99
97	1	1.58				0.68	1.81	0.84	0.67		1.7	1.55	2.2	2.13
98	1.25	1.76				1.07	1.78	0.91	1.83		1.41	0.67	2.25	2.41
99	1.96	1.55				2.14	2.17	1.92	0.74		1.68	1.14	0.71	0.94
100	4.08	1.46				1.49	2.01	0.82	1.45		1.7	0.88	0.96	2.86
101	2.06	2.04				1.13	0.92	1.9	1.81		1.75	0.53	2.12	0.66
102	0.91	3.41				0.94	0.67	1.22	1.7		2.29	0.99	1.66	1.76
103	1.14	1.48				1	1.49	1.32	1.05		2.07	2.07	2.12	0.58
104	1.25	1.7				0.96	1.65	0.78	0.58		1.73	0.88	1.78	2.99
105	2.03	0.68				0.71	1.02	0.78	1.44		1.53	1.7	1.41	0.81
106	1.48	0.6				0.96	0.74	1.44	0.71		2	1.21	3.15	1.02
107	1.99					1.57	1.82	1.9	0.75		1.6	1.68	0.78	0.63
108	2.14					1.73	0.97	0.73	0.96		1.45	1.28	1.28	1.16
109	0.61					1.59	0.78	2.27	1.92		1.15	1.36	2.46	2.3
110	1.02					0.94	0.83	1.76	0.89		3.03	2.97	0.81	2.59
111	1.17						0.86	0.75	0.94		1.17	2.16	0.76	0.71
112	1.2						1.28	0.86	0.76		3.38	1.75	1.21	1.24
113	1.75						1.25	2.63	1.6		0.86	1.23	3.03	1.72
114	1.65						0.78	2.26	0.89		2.49	0.53	0.91	0.53
115	0.71						1.51	2.3	2.32		2.71	0.71	0.74	0.78
116	1.35						1.49	2.24	1.53		1.18	0.77	2.36	2.02
117	1.83						2.35	1.92	1.26		0.94	1.93	2.15	0.76
118	1.98						0.86	1.15	0.94		1	2.31	1.67	1.29
119	1.68						2.17	2.77	0.68		1.28	1.45	1.28	1.58
120	0.64						2.34	1.19	0.76		2.69	1.24	2.9	0.88
121	1.04						2.79	4.4	0.81		0.92	1.79	1.75	0.74
122	2.1						1.57	2.7	0.41		1.79	1.13	2.29	0.78
123	1.12						1.76	2.56	0.6		1.57	1.31	1.6	0.6
124	1.94						0.76	0.71	1.84		4.45	0.77	0.59	1.89
125	1.11						2.32	2.25			1.31	1.86	1.58	1.06
126	1.52						2.33	1.42			0.94	1.81	0.55	2.45
127	0.92						1.92	1.52			2.71	1.65	0.74	1.76
128	2.78						0.74	1.52			3.2	1.62	0.59	1.62
129	1.3						2.93	2.18			0.78	0.76	1.31	1.52
130	0.86						2.31	1.2			1.75	1.08	2.24	0.71
131	1.17						1.13	0.81			1.97	1.38	1.5	1.99
132	2.66						1.41	2.26			1	2.11	1.47	2.86
133	1.59						1.32	1.49			0.88	1.08	0.8	1.99
134	1.74						1				0.76	1.44	2.41	1.62
135	2						0.65				4.05	1.05	2.41	0.85
136							0.74				1.63	0.81	2.12	2.08
137							0.67				0.71	1.97	1.95	2.7
138							0.76				0.89	1.57	1.08	0.86
139							1.84				2.9	0.69	1.51	1.08
140							0.68				0.67	1.19	0.88	2.29
141							1.6				2.89	1.65	3.23	1.74
142							0.68				0.84	1.49	1.22	1.12
143							1.21				0.75	1.41	3.26	1.88
144							1.43				0.83	1.04	1.37	1.56
145							1.15				1.01	1.87	1.28	1.25
146							1.58				0.78	1.98	1.12	1.08
147							0.91					1.7	1.21	0.78
148							2.52					1.75	1.38	1.32
149							1.01					1.93	1.39	0.53
150							1.94					1.04	2.01	1.59
151							0.89					2.02	1.89	0.94
152							1.19					3.14	1.73	1.34
153							0.74					2.47	2.33	1.18
154							1.54					1.28	0.53	0.67
155							0.94					0.99	1.46	1.23
156							1.88					1.31	0.84	0.6
157							0.85					1.81	3.02	1.29
158							0.71					1.24	1.33	1.04
159							1.7					2.35	1.51	0.71
160							1.96					1.08	2.17	0.71
161							0.84					1.12	1.12	0.92
162							3.07					0.83	2.57	2.45
163							1.81					0.96	3.52	2.02
164							1					2.01	2.17	2.23
165							2.34					3.77	1.52	2.99
166							0.91					3.79	1.21	1.41
167							0.55					1.23	3.19	1.54
168							0.97					2.27	1.96	1.71
169							0.63					1.28	1.06	1.85
170							0.96					1.99	1.8	2.1
171												1.09	1.89	1.24
172												1.92	2.37	2.27
173												1.35	0.98	1.85
174												1.67	2.32	1.73
175												0.91	0.86	1.99
176												1.64	1.08	1.68
177												1.78	0.65	1.76
178												1.21	0.69	0.83
179												1.69	0.55	2.18
180												0.8	1.21	2.13
181												0.69	0.92	1.28
182												1.19	1.48	1.85
183												0.4	1.42	0.66
184												1.5	2.08	0.67
185												1.08	1.17	0.6
186												0.98	1.28	2.52
187												0.53	2.88	3.76
188												1.44	0.98	0.86
189												3	0.81	0.78
190												0.74	1.89	3.3
191												0.84	2.21	0.67
192												0.71	1.36	1.35
193												1.08	2.16	0.65
194												1.32	0.6	2.23
195												1.35	0.94	1.31
196												0.91	0.71
197												0.98	0.69
198												1.54	1.05
199												1.31	0.81
200												3.14	1.13
201												0.86	1.7
202												2.28	1.58
203												2.27	3.41
204												1.41	1.79
205												0.68	1.45
206												0.74	0.68
207												1.58	1.68
208												0.93	1.02
209												1.91	0.71
210												2.52	2.26
211												0.83	1.28
212												2.8	1.02
213												0.86	1.01
214												0.62	2.32
215												1.28	1.63
216													1.67
217													0.64
218													1.12
219													1.62
220													1.74
221													0.91
222													1.38
223													1.28
224													1.6
225													2.07
226													1.52
227													2.68
228													3.38
229													1.18
230
Cilia count	135	106	58	74		110	170	133	124		146	215	229	195
>4 um	1	0	0	1		2	1	2	0		5	1	1	2
>4 um (%)	0.740741	0	0	1.35135		1.81818	0.588235	1.50376	0		3.42466	0.465116	0.436681	1.02564

## Sheet: Dexamethasone
Cilia #	DEX 1 A	DEX 1 B	DEX 1 C	DEX 1 D		DEX 2 A	DEX 2 B	DEX 2 C	DEX 2 D		DEX 3 A	DEX 3 B	DEX 3 C	DEX 3 D
1	2.02	1.99	1.32	2.99		2.03	3.8	3.25	0.69		4.24	3.46	1.49	2.69
2	2.13	1.49	2.23	2.95		4.62	1.17	2.71	1.15		1	2.89	1.91	1.65
3	3.54	3.15	0.64	1.25		1.21	0.74	2.56	0.91		1.43	2.51	1.85	2.29
4	1.57	1.88	4.08	2.39		1.48	1.26	1.33	1.81		1.3	1.12	1.76	0.94
5	0.96	2.76	3.57	2.65		2.68	1.53	0.6	0.95		1.45	3.54	1.73	0.75
6	1.92	0.74	1.92	2.38		2.29	4.14	2	1.06		1.86	1.45	2.58	2.68
7	3.79	1.37	0.78	2.28		1.7	0.64	2.33	1.69		0.85	3.32	1.46	0.83
8	2.04	1.92	1.89	2.78		2.43	2.51	2.83	3.29		0.85	1.79	1.79	0.7
9	2.86	2.6	1.76	2.62		2.19	4.82	1.15	4.07		0.9	2.34	2.11	0.67
10	2.65	1.48	2.03	1.63		1.3	1.81	1.55	1.78		1.04	2.48	2.5	1.49
11	1.65	1.59	2.32	2.26		1.8	1.2	1.06	2.48		1.91	2.54	1.92	1.99
12	1.11	2.56	1.59	1.8		3.43	1.31	1.17	0.4		1.5	2.68	1.5	1.46
13	2	1.56	2.68	2.01		1.57	0.71	2.67	1.48		1.23	2	0.78	1.78
14	1.71	1.91	2.65	1.27		2.41	2.3	1.2	2.44		4.84	1.82	2.84	0.82
15	3.41	0.84	0.7	1.48		0.95	2.86	2.52	1.74		3.26	1.01	0.9	1.32
16	1.98	1.44	2.73	0.72		2.78	1.58	2.97	1.36		0.58	1.75	0.91	0.76
17	1.9	0.61	2.71	2.56		0.75	1.95	2.19	0.55		0.93	0.68	2.3	0.76
18	1.08	1.81	2.17	1.5		0.77	2.71	2.24	2.23		3.96	2.52	1.06	0.83
19	6.29	1.51	1.65	1.32		2.26	2.1	2.02	1.7		2.51	2.76	2.65	1.19
20	1.95	1.18	2.69	1.12		1.02	1.15	1.83	0.84		0.89	3.1	1.55	1.01
21	2.2	1.14	3.04	3.94		1.77	2.34	1.65	1.49		2.38	1.82	1.14	1.28
22	3.1	1.11	2.43	2.16		1.88	1.89	1.82	1.69		2.47	1.7	2.82	1.65
23	0.98	2.2	1.96	1.62		0.9	2.56	2.08	1.87		2.27	1.21	0.75	0.53
24	0.63	3.73	2.21	2.81		0.75	1.53	0.57	3.84		2.36	3.78	1.93	0.67
25	2.02	1.35	1.57	3.65		1.81	0.65	0.81	1.02		1.46	4.12	1.68	1.55
26	1.07	0.67	2.7	2.14		2.56	0.79	1.56	0.55		0.71	3.95	0.86	3.28
27	4.37	1.81	2.55	3.21		2.23	1.59	1.56	0.86		1.24	2.55	0.81	1.31
28	2.66	1.18	1.97	3.67		1.75	0.83	2.16	1.94		1.17	4.34	1.59	1.44
29	1.59	0.69	3.01	2.76		2.37	1.81	2.34	0.64		2.41	1.94	3.78	1
30	1.63	1.97	1.24	1.69		2.79	1.04	0.53	2.38		1.6	0.86	1.44	0.89
31	0.62	1.27	1.59	2.07		1.86	1.46	2.4	2.77		2.01	1.49	1.06	1.72
32	1.54	1.69	2.46	2.49		0.82	1.13	1.37	1.57		2.81	2.05	3.08	1.74
33	1.02	1.52	1.29	0.97		1.12	2.94	1.76	1.93		2.02	1.98	1.73	0.89
34	2.48	2.8	2.2	3.26		2.48	0.86	2.04	2.03		1.59	1.18	1.19	1.65
35	2.21	0.97	1.59	1.17		1.67	1.71	0.69	0.66		3.69	1.2	3.4	1.31
36	1.27	0.93	0.67	3.22		1.15	1.94	0.75	1.15		1.63	0.96	1.24	0.82
37	3.11	0.71	2.86	2.04		2.25	3.31	1.2	1.09		3.09	2.83	1.59	1
38	2.84	1.31	2.21	2.28		1.49	1.28	0.98	2.74		3.02	0.95	1.11	7.22
39	1.44	2.94	3.27	1.52		1.66	1.76	1.13	1.53		3.95	2.26	0.69	0.9
40	2.58	0.81	0.89	1.85		2.71	1.05	0.96	2.46		5.08	2.26	0.9	1.76
41	2.13	0.76	0.96	2.48		2.14	1.52	1.73	1.56		4.12	1.17	0.55	2.12
42	1.64	3.47	1.88	2.52		1.08	0.77	1.12	0.86		2.34	1.12	1.06	2.21
43	2.99	1.95	2.12	0.86		1.79	0.69	2.16	1.09		0.94	1.65	1.24	2.1
44	2.25	4.47	1.42	1.45		2.2	1.07	0.63	2.53		2.9	0.62	3.06	0.91
45	1.52	1.43	1.12	0.96		1.16	7.34	1.31	1.09		1.69	0.69	2.8	1.62
46	2.44	3.69	3.58	1.56		1.57	2.59	1.37	1.26		3.94	3.53	1.41	1.48
47	2.31	2.19	1.43	1.57		1.65	4.45	0.69	1.99		2.6	0.86	1.12	4.13
48	2.04	3.37	1.9	1.07		3.21	4.83	0.74	1.16		1.43	2.56	2.36	2.12
49	2.72	1.43	2.07	1.89		1.74	0.81	0.61	1.34		1.57	1.02	4.28	2.16
50	2.07	1.33	1.82	1.58		1.26	1.45	1.88	1.63		2.15	1.44	2.96	0.78
51	2.15	2.36	3.47	1		1.04	2	1.17	0.93		1.29	0.9	0.9	0.82
52	2.62	2.18	2.27	1.61		0.68	1.72	1.71	1.73		2.17	1.07	4.56	2.63
53	1.01	1.72	1.59	0.58		0.63	0.94	1.44	3.36		3.59	2.41	1.59	0.91
54	2.59	1.64	1.95	3.56		1.42	0.81	2.19	1.15		1.49	2.39	1.11	0.82
55	1.19	1.13	2.88	2.44		1.44	3.04	2.27	2.8		1.29	1.63	1.47	0.97
56	4.44	1.88	1.68	1.49		1.16	2.04	2.23	0.91		0.76	1.74	1.14	4.42
57	1.79	3.81	2.03	3.59		2.94	2.31	1.25	0.86		2.41	2.11	1.91	0.95
58	4.28	0.87	1.28	0.75		1.95	1.2	1.56	0.75		1.95	0.89	0.61	0.86
59	2.1	0.96	1.77	2.04		2.46	1.28	2.89	2.65		2.57	0.92	2.23	0.78
60	1.29	1.76	1.73	1.48		1.28	1.48	4.84	1.56		2.13	1.15	1.38	3.08
61	1.62	1.18	2.92	1.18		2.37	0.68	1.89	1.42		2.24	1.83	0.81	1.38
62	2.28	2.51	1.02	3.82		2.06	0.67	0.91	1.6		1.15	0.63	0.73	1
63	1.37	1.23	1.82	1.83		1.74	1.59	1.15	0.93		1.6	0.66	1.59	1.29
64	2.39	1.47	2.4	2.2		2.04	3.54	1.73	1.64		0.94	0.92	1.91	1.42
65	1.08	1.77	2.42	1.05		0.97	0.98	3.26	0.84		0.71	1.41	1.52	0.97
66	1.79	2.34	2.39	1.65		1.99	0.95	0.61	1.52		1.54	2.26	1.03	1.64
67	2.54	2.9	0.53	0.6		1.64	3.1	1.42	1.59		0.97	0.85	1.72	0.99
68	4.37	2.13	1.88	2.12		0.88	2.33	1.68	1.82		2.02	1.58	2.1	1.61
69	2.01	1.27	2.49	0.75		2.65	2.08	2.43	2.68		3.72	1.31	0.91	1.29
70	2.69	1.81	1.28	1.93		1.52	2.52	1.95	1.43		1.38	0.74	1.06	1.73
71	3.29	5.33	0.93	1.93		1.9	1.61	1.91	1.47		1.15	3.49	1.73	2.51
72	4.35	2.2	3.11	0.78		2.35	0.53	2.91	0.86		0.9	0.94	1.16	3.56
73	1.65	1.89	2.63	1.39		2.07	1.46	1.9	1.61			1.25	0.94	2.35
74	1.22	0.93	2.24	2.88		1.62	1.94	1.23	1.66			0.94	1.02	1.09
75	2.06	4.47	2	0.89		1.25	3.25	0.57	1.88			0.91	5.02	1.04
76	1.06	2.57	0.76	2.09		2.26	1.18	0.79	2.25			1.61	2.4	1.09
77	2.43	2.27	3.26	1.61		1.85	0.83	2.11	0.66			0.94	1.64	2.36
78	0.65	2.84	4.77	1.01		2.56	1.89	0.53	0.69			1.29	1.55	1.2
79	0.82	1.06	2.34	2.29		2.68	3.84	1.54	0.73			1.41	1.68	1.24
80	3.12	2.13	2.74	1.26		1.85	0.74	2.26	1.55			0.89	0.9	0.69
81	1.23	2.52	2.17	2.3		2.51	0.98	0.83	2.4			0.942	2.74	1.52
82	3.25	1.29	1.77	1.17		0.79	1.01	1.23	3.36			2.16	1.44	0.91
83	2.26	2.75	1.41	1.35		0.97	1.12	1.34	0.82			1.52	0.9	0.83
84	2.17	2.11	2.7	0.99		1.57	1.3	1.55	2.47			3.31	2.67	0.76
85	1.96	1.9	1.4	1.71		2.17	0.96	1.34	2.46			0.74	2.02	0.75
86	3.56	1	0.58	2.85		1.42	2.29	1.62	2.79			1.26	1.06	0.81
87	2.08	1.26	2.54	3.28		1.89	1.1	0.68	3.18			0.96	1.39	0.83
88	1.77	0.86	3.05	2.22		2.75	2.48	2.06	1.44			0.71	1.39
89	2.93	0.62	0.97	1.49		0.92	1.82	3.82	3.11			1.64	2
90	1.08	1.98	1.73	1.31		0.93	1.51	1.46	1			1	1.8
91	1.68	1.84	2.34	1.76		2.44	1.06	0.44	0.82			1.09	0.84
92	2.43	1.23	1.25	2		2.89	0.88	3.27	1.79			0.67	2.18
93	1.41	1.29	2.14	1.84		2.29	1.18	0.71	1.88			0.96	1.57
94	1.57	1.47	1.62	1.36		2.23	4.13	0.27	1.11			2.58	0.86
95	1.45	1.17	1.31	1.52		2.93	2.11	2.14	1.09			1.31	2.59
96	3.28	1.7	2.19	1.28		2.09	7.26	1.45	1.55			1.76	1.42
97	1.79	0.86	2.61	1.33		0.67	2.28	0.57	1.44			0.58	0.91
98	0.8	1.02	2.76	1.75		2.75	3.99	0.75	0.66			1.69	1.09
99	2.51	1.22	1.83	1.79		1.26	1.29	0.85	0.81			1.58	0.98
100	0.98	2.16	1.28	0.76		1.69	1.13	3.87	1.84			0.85	1.29
101	1.02	1.54	2.23	2.27		3.05	1.94	1.44	1.73			2.26	3.18
102	2.08	1.73	1.51	1.96		2.76	1.68	1.22	1.58			0.82	2.49
103	2.31	1.41	1.44	1.86		3.13	2.19	2.39	1.7			2.19	1.75
104	2.55	2.38	1.6	0.88		1.71	1.45	0.81	1.16			2.41	2.53
105	1.67	1.61	1.34	1.81		2.59	0.56	1.01	0.91			1.7	1.09
106	2.33	3.23	1.45	4.68		1.94	3.15	0.91	2.14				0.9
107	1.6	1.71	2.39	0.82		6.12	1.67	1.35	0.84				0.81
108	1.27	1.77	1.58	1.11		1.24	0.79	1.31	0.85				0.94
109	1.27	4.17	1.52	1.63		1.24	0.62	1.19	1.12				0.98
110	1.59	3.68	1.63	1.41		1.49	5.29	3.35	1.31
111	2.07	1.16	3.48	0.81		0.55	2.84	1.39
112	1.75	1.23	2.56	1.31		1.24	4.12	2.22
113	3.34	1.14	2.12	1.34		3.44	3.62	1.27
114	2.5	2.31	1.49	1.57		0.88	1.46	1.54
115	1.44	2.79	1.93	1.65		1.22	1.85	0.86
116	2.43	1.17	1.4	1.74		1.45	1.35	0.65
117	2.33	1.71	1.66	1		1.11	1.26	1.36
118	1.54	2.27	1.83	0.84		2.36	1.21	2
119	1.28	1.31	1.42	2.97		1.4	1.88	2.18
120	1.43	1.41	2.35	1		0.95	1.69	1.83
121	1.54		3.09	1.52		1.72	3.8	2.24
122	2.19		1.54	0.78		1.97	3.08	2.56
123	1.36		3.87	2.44		1.99	4.61	0.64
124	1.15		1.72	2.87		0.77	5.19	1.21
125	2.4		0.94	0.91		2.05	1.56	0.95
126	2.15		3.31	2.97		0.48	1.28	0.71
127	2.17		1.89	3.07		1.21	1.27	0.75
128	0.92		1.42	1		1.65	1.83	0.61
129	2.8		0.94	1.55		2.59	6.05	1.39
130	2.14		1.2	2.55		1.11	3.7	1.52
131	1.33		1.82	1.12		1.38	2.78	3.41
132	0.74		2.96	1.48		0.92	1.08	2.14
133	1.42		2.39	1.13		2.27	1.46	3.75
134	2.46		2.54	1.74		1.73	1.36	2.69
135	1.26		2.91	1.73		1.17	2.45	0.86
136	3.18		1.96	2.08		1.12	0.86	1.35
137	2.34		2.82	3.21		1.02	2.56	2.95
138	2.81		1.36	1.2		0.75	2.19	1.9
139	1.41		1.7	1.44		1.33	2.15	0.46
140	3.79		2.82	0.99		1.2	1.99	0.88
141	2.44		1.73			1.4	1.51	2.05
142	2.17		1.29			1.76	0.77	3.98
143	1.98		1.41			1.62	2.19	2.6
144	0.89		2.5			1.75	4.17	2.29
145	1.04		2.55			2.58	2.39	2.87
146	3.26		2.66			1.25	0.61	0.57
147	1.87		3.06			1.95	1.64	1.24
148	0.74		1.38			1.99	1.12	1.61
149			1.19			2.05	2.19	0.84
150			2.96			2.32	2.98	1.19
151			1.93			1.88	1.26	0.96
152			2.24			0.61	0.88	2.32
153						0.55	3.81	1.69
154						1.51	0.53	1.42
155						1.57	3.98	1.78
156						1.01	2.46	1.73
157						2.09	0.53	2.76
158						0.69	0.67	2.89
159						1.78	0.68	3.28
160						1.36	1.26	1.97
161						1.92	1.36	3.16
162						1.18	2.57	3.22
163						1.24	1.83	2.18
164						1.81	2.29	1.71
165						1.55	0.95	2.44
166						0.79	0.75	2.13
167						1.4	1.89	2.46
168						1.82	2.29	0.69
169						1.79	0.74	1.94
170						1.78	0.61	1.39
171						0.62	0.81	1.07
172						1.05	1.43	0.61
173						1.59	1.88	1.68
174						2.58	1.61	2.52
175						0.64	1.08	1.11
176						0.48	1.71	2.36
177						2.45	3.6	0.68
178						1.65	1.1	0.84
179						0.74	1.29	0.85
180						1.17	3.15	0.81
181						1.29	7.2	1.42
182						1.58	3.05	1.23
183						2.47	0.74	0.71
184						1.69	3.17	2.32
185						0.64	3.77	0.98
186						1.28	0.62	3.23
187						1.45	2.03	1.45
188						1.17	0.57	1.24
189						1.67	1.95	1.9
190						215	1.23	0.79
191						2.15	1.44	0.69
192						1.01	3.3	2.07
193						0.79	1.6	1.29
194						1.44		2.01
195						2.23		2.96
196						1.68		1.49
197						1.65		1.13
198						0.76		5.11
199						1.88		1.9
200						1.82		1.67
201						0.96		2.21
202						0.51		1.09
203						1.24		2.18
204								1.51
205								3.07
206								0.98
207								1.73
208								3.51
209								2.09
210								1.6
211								1.28
212								0.71
213								0.83
214								0.86
215								0.53
216								0.91
217								1.45
218								1.93
219
220
221
222
223
224
225
226
227
228
229
230
Cilia count	148	120	152	140		203	193	218	110		72	105	109	87
>4 um	6	4	2	1		3	14	2	1		4	2	3	3
>4 um (%)	4.05405	3.33333	1.31579	0.714286		1.47783	7.25389	0.917431	0.909091		5.55556	1.90476	2.75229	3.44828

## Sheet: Cilia >4 um (%)
	Cilia > 4 μm (%)
	Vehicle	Dexamethasone
Organoid 1 A	0.740741	4.05405
Organoid 1 B	0	3.33333
Organoid 1 C	0	1.31579
Organoid 1 D	1.35135	0.714286
Average	0.523023	2.35437
Organoid 2 A	1.81818	1.47783
Organoid 2 B	0.588235	7.25389
Organoid 2 C	1.50376	0.917431
Organoid 2 D	0	0.909091
Average	0.977544	2.63956
Organoid 3 A	3.42466	5.55556
Organoid 3 B	0.465116	1.90476
Organoid 3 C	0.436681	2.75229
Organoid 3 D	1.02564	3.44828
Average	1.33802	3.41522
