# Supplementary material for: Disrupted glucocorticoid receptor cell signalling causes a ciliogenesis defect in the fetal mouse renal tubule
Source: EMBO Rep. 2025 Apr 17;26(11):2883–909. doi: 10.1038/s44319-025-00454-0 (PMC12152183; doi:10.1038/s44319-025-00454-0)
Supplement: Supplementary file 9 — Source data Fig. 6 [file 44319_2025_454_MOESM9_ESM.zip]

Archive with 12 entries (7 files):
- Source Data - Figure 6/
- Source Data - Figure 6/6A/
- Source Data - Figure 6/6A/IMCD3 dex + RU486 hoechst, AceTub, GammaTub.tif
- Source Data - Figure 6/6A/IMCD3 dex hoechst, AceTub, GammaTub.tif
- Source Data - Figure 6/6A/IMCD3 veh + RU486 hoechst, AceTub, GammaTub.tif
- Source Data - Figure 6/6A/IMCD3 veh hoechst, AceTub, GammaTub.tif
- Source Data - Figure 6/6B/
- Source Data - Figure 6/6B/IMCD3 cilia measurement.xlsx
- Source Data - Figure 6/6C/
- Source Data - Figure 6/6C/IMCD3 cilia longer 4 um.xlsx
- Source Data - Figure 6/6D/
- Source Data - Figure 6/6D/IMCD3 ciliated cells.xlsx
