# Supplementary material for: Disrupted glucocorticoid receptor cell signalling causes a ciliogenesis defect in the fetal mouse renal tubule
Source: EMBO Rep. 2025 Apr 17;26(11):2883–909. doi: 10.1038/s44319-025-00454-0 (PMC12152183; doi:10.1038/s44319-025-00454-0)
Supplement: Supplementary file 9 — Source data Fig. 6 [file 44319_2025_454_MOESM9_ESM.zip › Source Data - Figure 6/6B/IMCD3 cilia measurement.xlsx]

## Sheet: VEH
Cilia #	VEH 1 A	VEH 1 B	VEH 1 C	VEH 1 D		VEH 2 A	VEH 2 B	VEH 2 C	VEH 2 D		VEH 3 A	VEH 3 B	VEH 3 C	VEH 3 D
1	4.14	5.83	2.78	4.78		5.22	3.04	3.1	2.84		3.31	1.84	3.24	3.81
2	1.98	5.69	3.79	3.23		2.68	0.83	0.72	2.29		2.86	0.95	2.52	1.57
3	5.66	3.45	2.35	4.06		2.35	1.13	1.28	2.05		3.55	1.21	2.24	1.76
4	4.42	1.38	4.76	2.18		3.05	2.03	3.35	1.57		3.29	2.56	1.71	0.88
5	4.99	4.39	3.66	3.36		1.55	2.32	2.41	0.96		3.83	2.35	2.78	1.06
6	1.7	3.8	2.09	1.48		1.68	1.62	2.77	2.34		6.08	5.63	1.41	1.34
7	5.11	3.25	10.7	1.89		5.01	2.78	1.1	3.07		1.96	1.45	2.69	1.53
8	1.34	4.29	3.12	2.44		2.58	1.07	2.16	1.13		2.45	3.67	1.72	1.05
9	1.86	5.23	4.98	4.28		2.44	2.75	1.1	1.1		7.11	2.44	1.63	1.25
10	1.02	4.46	5.89	2.76		1.99	2.27	2.39	4.29		1.41	1.71	1.16	1.21
11	2.79	1.72	2.72	1.48		1.32	3.93	2.16	2.09		1.17	2.18	1.75	0.93
12	5.51	1.91	3.45	1.98		2.24	2.26	1.02	1.46		2.52	4.88	2.58	3.05
13	1.28	1.07	0.98	1.48		1.94	2.16	1.45	2.12		4.34	2.34	1.13	2.87
14	1.72	3.08	1.03	1.69		3.58	2.75	4.35	2.39		1.82	2.53	1.79	3.58
15	1.84	1.14	1.72	1.89		2.14	4.38	5.6	2.48		4.2	1.6	1.58	2.88
16	3.75	1.33	1.63	3.88		1.07	2.21	2.32	3.9		3.35	1.88	0.27	1.47
17	1.73	1.84	1.44	1.69		4.32	2.35	1.6	2.42		1.79	1.97	2.75	1.11
18	1.84	1.06	2.63	4.13		2.78	1.77	2.55	1.03		2.72	2.5	0.77	1.71
19	0.86	2.31	1.4	1.19		2.56	5.67	2.59	4.07		2.5	3.26	1.24	2.4
20	1.44	2.81	1.28	3.04		3.9	2.63	1.8	2.56		0.83	2.68	0.76	1.62
21	1.21	2.92	2.13	3.07		2.21	2.58	1.29	1.1		0.96	4.94	1.42	3.42
22	2.87	2.67	2.14	3.02		1	2.11	1.2	2.58		2.38	2.93	4.13	1.34
23	3.7	2.62	2.6	2.81		1.55	1.93	1.79	1.36		1.21	0.84	3.07	2.08
24	2.35	2.78	1	2.98		2.89	3	1.82	1.08		5.22	2.07	3.19	2.53
25	4.12	3.85	3.18	2.44		1.38	3.04	2.08	1.2		2.29	1.64	1.35	1.21
26	4.13	2.22	2.78	4.45		1.32	1.02	2.02	3.01		1.19	3.7	1.39	1.29
27	1.14	1.13	1.02	1.67		3.08	2.54	3.07	2.53		2.52	1.31	2.82	2.35
28	2.12	1.33	1.4	4.5		2.1	2.04	1.12	2.28		1.12	2.62	1.87	3
29	4.71	1.95	1.86	3.99		2.08	2.8	1.24	2.9		4.3	1	3.17	1.53
30	4.66	2.23	1.65	4.58		2.3	3.08	1.96	2.15		3.65	2.66	1.08	4.8
31	2.13	5.16	1.34	1.22		1.43	2.38	2.38			1.77	3.36	6.38	1.25
32	2.54	1.3	0.7	5.18		2.79	1.67	3.88	1.07		1.13	3.02	3.34	2.05
33	2.07	1.32	2	2.62		2.36	4.61	3.7	1.31		2.42	2.42	4.67	1.42
34	1.28	2.96	1.83	3.21		2.8	4.07	4.01	2		1.35	3.38	1.76	0.67
35	0.9	2.26	1.25	1.31		4.26	1.55	3.85	0.6		4.28	2.96	5.25	0.76
36	1.66	3.44	1.87	1.77		3.62	1.36	1.61	1.28		2.19	4.07	2.9	2.68
37	2.43	2.22	1.97	0.83		3.24	1.29	1.97	1.18		3.16	4	3.45	9.93
38	1.11	3.46	0.4	4.21		3.97	1.99	1.27	1.34		0.93	4.39	2.2	1.2
39	2.25	1.03	4.21	1.01		1.21	2.38	2.03	1.18		3.83	3.19	0.96	2.41
40	3.07	2.6	1.88	2.98		3.58	3.4	1.02	1.17		3.07	4.71	2.42	1.2
41	5.29	1.84	2.53	3.1		4.97	3.7	2.62	3.59		3.84	4.16	1.39	4.06
42	2.13	2.82	1.71	3.56		3.25	2.76	4.36	1.76		0.3	4.63	1.05	3.01
43	1.43	1.79	1.68	2.59		2.6	2.02	2.61	2.12		2.15	5.28	1.53	4.93
44	2.97	3.11	4.54	2.33		4.08	3.66	2.15	2.39		2.35	3.66	2.71	2.44
45	2.81	1.5	4.73	3.42		1.12	2.68	1.25	2.94		3.48	2.28	2.31	4.03
46	1.86	1.27	2.24	3.33		2.66	0.86	1.07	4.23		1.75	4.47	1.75	2.91
47	0.45	3.53	4.72	2.45		3.51	0.84	3.66	1.44		1.31	4.45	2.83	1.1
48	1.3	2.53	1.99	3.62		3.02	2.32	2.54	3.13		1.49	2.27	1.06	3.24
49	4.93	1.29	5.85	4.18		4.05	3.92	2.54	1.24		1.24	4.95	1.76	2.53
50	1.03	2.01	2.85	3.09		1.49	5.1	1.02	2.32		3.84	3.57	1.31	1.02
51	3.74	2.19	2.97	1.59		2.3	4.11	0.6	2.01		2.15	2.02	1.08	2.12
52	2.76	2.37	1.09	2.86		3.97	3.96	2.39	2.16		2.3	4.48	1.58	1.08
53	1.22	1.65	1.6	2.75		3.02	4.16	2.89	2.65		1.13	5.06	2.25	1.74
54	2.1	1.67	1.24			2.12	3.8	1.45	2.07		1.58	3.45	0.84	2.25
55	6.22	5.61	1	5.86		3.6	9.18	3.77	2.12		3.04	1.7	2.53	0.75
56	1.5	1.11	3.83	2.94		3.76	2.78	1.19	1.49		1.88	2.72	1.42	1.33
57	4.69	1.55	1.65	3.13		3.97	2.45	2.34	1.66		5.68	3.58	1.24	3.19
58	3.89	2.64	0.94	2.49		3.02	2.99	1.36	2.41		2.04	1.18	1.13	4.02
59	4.92	3.96	0.99	2.48		3.8	1.36	2.08	2.46		4.11	2.65	1.47	1.07
60	6.05	1.75	1.03	2.98		1.21	1.85	2.38	4.75		1.94	4.74	1.45	1.1
61	4.68	3.77	2.99	4.03		1.77	3.45	1.92	3.41		4.41	1.72	3.39	0.86
62	3.86	2.55	2.06	3.64		2.69	0.87	2.37	2.62		1.84	1.6	0.77	1.03
63	2.19	1.68	9.44	1.4		1.41	1.27	3.43	2.24		4	3.27	1.08	4.04
64	1.86	3.33	4.14	2.23		1.76	2.48	2.59	3.94		3.42	1.44	1.13	2.42
65	2.86	4.91	3.97	3.09		1.24	2.77	1.86	5.19		2.12	1.43	2.16	2.11
66	1.27	3.3	3.1	1.6		3.07	2.85	1.66	2.61		2.56	5.38	1.32	4.43
67	1.34	1.47	10.2	3.37		5.35	1.43	2.6	2.21		5.71	1.02	1.36	2.83
68	2.51	2.16	1.92	2.56		1.68	0.91	1.88	1.58		1.35	2.83	4	2.8
69	4.08	4.41	1.54	1.69		1.06	2.15	1.11	1.06		1.42	1.36	3.33	2.38
70	4.01	2.67	1.55	4.91		4.04	1.01	1.93	1.98		1.06	2.63	1.1	1.36
71	3.1	2.31	4.09	3.89		3.35	3.65	5	3.67		2.76	2.33	1.07	1.24
72	1.14	1.32	1.38	2.7		1	4.41	4.86	3.6		1.76	2.83	1.18	1.62
73	3.68	3.98	1.53	2.15		1.42	3.12	1.19	2.3		2.6	2.53	1.2	2.81
74	1.6	6.09	2.19	4.01		1.31	3.68	3.07	1.17		2.71	4.44	1.6	2.51
75	0.8	5.95	2.84	4.14			4.5	1.18	1.13		2.24	1.97	1.03	2.97
76	1.86	4.28	1.84	1.68		1.42	3.25	3.95	2.58		3.9	3.17	1.92	1.29
77	3.23	2.24	1.38	2.2		2.71	2.59	3.67	2.35		1.57	2.04	2.79	1.35
78	4.41	2.94	3.37	3.51		2.64	2.58	1.24	2.52		3.81	3.95	2.42	2.49
79	4.56	3.87	6.59	2.8		3.76	3.95	3.15	2.15		3.89	4.47	0.96	2.09
80	2.2	3.1	3.16	2.87		2.75	0.95	2.01	1.88		2.05	5.7	1.28	3.04
81	2.09	2.03	7.66	4.23		3.76	4.35	3.31	1.95		2.01	3.44	1.02	2.14
82	3.48	1.4		2.7		1.72	2.85	2.62	1.34		1.91	3.69	1.29	2.46
83	2.74	2.57	2.17	6.06		2.64	2.4	2.76	1.79		1.53	2.13	1.48	1.69
84	3.25	2.22	1.25	2.53		0.74	2.13	1.88	0.95		2.51	2.04	1.34	4.27
85	1.81	2.66		2.95		2.31	1.12	2.08	1.79		2.53	1.79	1.1	1.44
86	3.66	1.08	1.85	3.62		3.73	2.3	1.29	2.77		1.32	2.05	0.8	2.76
87	0.8	1.65	3.63	1.74		2.47	3.66	1.08	2.9		3.51	2.29	1.07	2.41
88	1.29	2.97	1.1	2.2		1.58	3.25	3.57	1.92		1.6	1.53	3.73	3.57
89	2.56	3.14	3.74	2.19		3.24	3.7	1.19	2.98		1.13	1.71	0.96	2.52
90	6.1	1.01	1.61	2.15		3.17	3.3	1.32	3.14		1.58	1.44	0.7	2.18
91	0.48	2.04	1.72	1.56		2.19	1.1	2.1	1.18		1.19	3.79	1.24	2.15
92	1.6	1.57	3	2		6.09	3.75	3.66	1.91		1.05	4.76	6.54	2.04
93	3.74	2.43	3.97	2.2		0.96	2.61	4.11	0.54		2.63	1.36	1.4	4
94	3.27	3.46	2.61	5.14		1.68	3.42	2.24	1.2		2.71	1.38	0.96	3.92
95	1.54	1.17	2.43	1.52		5.9	2.15	2.64	1.02		1.17	1.94	1.99	4.22
96	5.51	1.19	1.71	1.61		1.12	4.01	2.59	1.33		2.24	3.31	1.03	3
97	3.95	1.7	2.79	3.17		1.31	3.73	2.28				2.41		2.58
98	3.32	2.83	2.57	1.37		1.4	2.17	1.22	1.02		1.88	3.41	2.63	1.4
99	3.71	1.33	1.46	0.96		2.41	3.61	1.33	3.93		3.82	1.55	1.28	3.03
100	3.8	1.93	2.33	3.34			2.63	1.62	2.46		2.11	3.09	2.46	1.4
101	1.37	1.93	1.95	1.85		2.98	3.32	1.13	2.87		2.64	1.8	1.22	1.53
102	1.41	1.88	2	4.76		4.25	1.97	1.07	2.97		2.23	1.1	1.36	1.94
103	2.83	1.66	1.91	3.75		1.86	2.17	1.13	4.21		4.3	1.47	0.76	1.57
104	1.1	3.77		2.62		1.24	2.33	2.24	1.81		2.44	3.06	2.52	3.89
105	1.91	2.84	0.94	4.34		3.98	3.38	1.17	0.95		3.15	1.33	2.27	1.2
106	0.62	1.39	1.11	3.82		0.7	3.99	1.55	1.36		1.31	1.44	1.07	1.74
107	1.7	3.17	0.93	1.15		1.97	3.12	4.19	1.36		2.44	1.71	1.33	1.71
108	4.14	2.09		3.22		2.63	3.58	1.02	1.44		1.47	2.51	1.45	3.69
109	3.08	3.08		1.58		1.99	3.33		2.63		3.78	1.92	1.32	1.1
110	3.1	1.34		3.63		1.95	1.53		1.13		1.58	1.89	2.62	2.42
111	1.21	1.1		1.75		2.51	1.89		3.96		4.49	1.02	1.02	1.13
112	2.62	1.25		1.91		2.64	3.58		1.25		3.58	3.91	2.69	1.03
113	2.8	3.21		5.38		2.83	3.39		4.95		3.22	1.69	2.54	1.57
114	1.58	2.48		2.25			2.53		2.05		1.3	2.12	3.5	4.55
115	1.94	2.65		2.99		1.49	3.23		1.32		2.77	2.26	1.24	1.19
116	2.66	1.25		2.87		1.95	3.25		1.49		4.2	2.4	1.94	1.36
117	1.54	1.82		3.24		1.08	2.21		3.11		5.19	2.16	3.17	1.29
118	2.92	1.13		3.5		1.89	2.26		2.58		2.8	1.8	2.32	3
119	2.75	1.44		3.36		1.79	1.08		1.77		5.62	2.54	1.89	3.24
120	1.21	1.41		2.45		1.68	3.75		2.61		1.76	1.03	2.56	2.83
121	2.76	2.86		2.23		1.34	2.58		2.84		1.47	1.49	2.54	1.02
122	2.59	2.16		2.5		2.9	1.08		3.07		0.96	4.85		1.36
123	1.2	2.99		2.06		1.06	3.2		2.05		2.78	3.54		1.4
124	1.71	1.9		3.94		1.75	5.35		1.41		4.81	3.57
125	3.77	1.25		2.23		1.19	1.2		1.13		3.03	3.64
126	1.74	2.97		2.29		1.45	2.77		4.42		1.08	3.25
127	1.91	3.21		3.27		1.24	1.1		1.08		1.17	4.34
128	0.92	1.44		1.71		3.47	1.13		3.06		2.29	1.44
129	4.47	1.18		2.43		2.34	2.41		1.13		2.31	2.57
130	1.68	3.42		2.93		2	4.01		2.98		3.19	2.31
131	2.92	3.55		1.31		1.12	3.9		1.41		2.4	2.06
132	1.2	1.47		3.36		3.02	1.44		1.35		1.35	2.82
133	1.41	2.23	1.27	1.63		5.5	2.39		2.58		1.62	2.04
134	2.09	1.95	3.33	2.28		4.48	1.31		2.29		2.88	2.83
135	2.96	1.94		2.92		1.55	0.92		1.83		1.62	3.18
136	4.85	1.21		1.2		2.54			5.42		3.97	2.51
137	1.41	1.47		1.72		2.65	2.47		3.02		2.98	2.94
138	1.88	3.25		1.46		1.33	2.47		2.4		2.86	9.48
139	1.53	4.66		2.98		1.57	0.8		2.47		2.01	3.96
140	1.76	1.29		2.45		1.1	3.8		1.41		1.31	2.13
141	1.54	1.71		2.66		3.04	2.51		1.68		3.44	1.53
142	2.18	2.57		2.17		2.19	3.79		3.76		3.88	5.19
143	3.46	1.79		1.53		2.13	2.44		1.67		3.36	1.28
144	1.53	4.88				2.66	2.07		1.12		7.84	1.76
145	4.65	1.38				2.52	4.41		0.65		2.78	3.21
146	3.08	2.76				1.3			2.54		1.6	2.32
147	2.53	1.55				2.27			2.02		1.05	3.6
148	2.73	4.7				3.51			1.41		1.19
149	3.03	2.42				2.75			3.15		1.37
150	2.58	1.21				3			1.53
151	1.14	1.91				1.5			4.04					1.68
152	2.6	4.25				1.29			2.69					4.49
153	3.36	1.58				1.54			1.91
154	1.88	3.79				1.44			0.66
155	6.5	4.42				1.46			4.81
156	4.46	1.72				2.15			0.93
157	2.92	1.37				1.44			4.87
158	2.35	1.72				1.83			4.08
159	0.96	1.54				1.54			3.2
160	2.42					1.58			2.65
161	2.44	1.47				2.23			1.75
162	3.16	1.55				2.54
163	1.71	1.47				2.53
164	2.58	2.45				2.75
165	3.88					2.73
166						2.28
167						3.28
168						2.32
169						2.93
170						1.18
171						1.35
172						1.17
173						4.49
174						1.12							1.98
175						1.49
176						2.23							2.92
177
178
179
180
181
182
183
184						2.01
185
186
187											3.65
188											2.91
189
190
191
192
193
194
195
196
197
198
199
200							1.35		2.51

## Sheet: DEX
Cilia #	DEX 1 A	DEX 1 B	DEX 1 C	DEX 1 D		DEX 2 A	DEX 2 B	DEX 2 C	DEX 2 D		DEX 3 A	DEX 3 B	DEX 3 C	DEX 3 D
1	4.02	12.7	2	3.19		3.56	1.88	1.8	1.04		2.35	2.55	3.2	1.18
2	5.92	2.69	0.81			4.1	2.36	2.77	2.46		1.95	3.22	4.82	3.23
3	6.35	8.8	5.57	2.27		3.5	2.77	5.49	3.08		1.54	1.04	3.96	5.82
4	1.71	5.69	1.47	2.58		3.18	3.98	3.29	5.61		3.08	3.61	2.83	5.83
5	1.95	1.68	1.27	2.48		2.48	1.78	4.17	5.63		1.81	1.46	1.36	1.05
6	2.15	5.04	5.04	3.96		2.92	2.36	2.78	7.24		3.14		2.51	4.78
7	7.83	1.82	1.52	1.97		3.35	3.32	3.33	2.5		1.15	1.92	2.44	5.66
8	2.62	2.3	1.28	3.28		4.09	3.8	3.13	4.54		1.59	2.11	1.72	2.42
9	4.93	3.19	3.13	2.36		1.81	2.94	2.78	1.66		3.49	2.71	1.52	3.33
10	1.75	4.92	1.68	2.34		5.64	4.07	2.83	0.96		2.73	1.43	2.35	6.2
11	6.77	3.93	0.99	1.69		5.19	1.8	8.17	1.84		4.13	2.84	1.58	3.46
12	3.44	4.48	1.36	2.75		4.16	1.81	3.53	2.65		7.91	2.31	2.9	1.8
13	5.13	12.3	1.62	2.29		2.78	5.56	5.73	1.04		3.75	1.71	2.71	1.89
14	6.01	1.4	5.91	1.82		2.79	1.43	7.44	3.16		2.71	1.52	2.88	2.12
15	3.91	3.22	3.39	0.96		1.86	3.54	4.89	2.52		1.3	1.34	2.94	2.19
16	13.8	3.72	6.46	1.12		2.02	1.96	3.47	3.51		1.15	4.77	3.43	3.32
17	4.16	11.3	1.32	2.35		3.36	2.64	3.4	2.57		5.35	3.15	2.68	7.39
18	2.69	7.39	1.32	2.38		1.96	6.61	5.01	2.65		1.15	2.49	2.37	3.67
19	4.34	1.95	1.76	3.03		2.17	2.85	2.97	2.45		2.26	3.17	2.73	1.86
20	3.73	1.49	1.24	3.13		4.46	12.9	2.42	1.26		1.87	2.51	0.96	4.13
21	2.33	1.47	1.64	2.74		2.36	2.6	1.83	3.33		7.12	4.84	1.16	7.06
22	11.6	5.28	1.41	3.12		1.08	2.25	1.81	3.84		3.1	4.31	2.24	4.25
23	1.83	1.68	3.45	2.29		2.2	1.28	13.4	3.62		3.99	4.31	1.25	3.87
24	1.73	3.67	1.46	3.84		1.41	3.19	3.89	1.64		4.77	1.61	1.7	2.25
25	3.21	5.87	0.93	1.02		3.15	4.86	1.8	1.14		2.76	2.93	2.2	2.9
26	2.96	5.59	1.85	2.99		1.71	5.33	3.33	2.24		2.34	2.54	5.11	7.02
27	2.89	9.98	4.55	1.82		1.97	3.55	2.17	3.83		2.66	1.41	3.84	4.88
28	2.96	1.76	1.43	1.39		3.84		1.58	2.66		2.59	2.23	1.93	5.88
29	2.33	3.82	1.24	2.73		2.74	2.02	1.75	4.66		1.43	2.05	2.72	3.1
30	3.54	12.3	1.69	3.76		1.89	4.61	2.22	2.98		2.38	2.58	3.01	5.7
31	0.79	3.2	2.68	2.56		4.57	7.02	1.67	1.86		3.86	5.76	2.35	6.27
32	1.36	3.11	3.13	2.67		3.85	3.06	1.69	2.49		2.23	1.25	4.37	6.33
33	1.25	8.29	4.3	1.71		2.61	2.38	2.15	6.73		2.95	1.59	1.14	2.36
34	1.92	5.74	2.79	2.88		2.55	2.63	5.31	5.5		2	1.08	1.47	5.77
35	13.2	8.4	2.5	3.13		3.72	4.49	0.84	1.7		3.29	2.25	3.3	1.81
36	5.94	3.67	1.06	1.58		3.93	3.25	1.93	2.45		3.06	2.25	1.13	3.62
37	6.3	2.77	1.97	1.53		4.46	5.85	1.01	3.23		3.36	2.95	5.14	4.61
38	1.6	3.49	1.64	2.68		3.59	3.8	2.48	4.26		4.56	1.56	1.16
39	3.47	1.86	1.58	3.59		2.59	2.53	3.52	2.4		4.59	3.36	1.43	5.14
40	9.77	1.19	9.41	3.52		2.74	1.28	14	1.77		2.72	1.16	5.09	1.28
41	2.22	2.9	10.8	2.58		3.4	1.28	3.82	2.15		2.27	2.74	2.34	2.86
42	2.8	3.98	1.78	1.55		2.48	4.32	1.12	5.31		4.51	3.66	3.65	2.24
43	1.82	2.63	4.75	1.94		2.95	1.39	1.28	1.71		4.64	2.5	3.64	3.51
44	4.06	1.76	1.76	2.09		2.03	2.42	1.01	14.1		7.43	1.61	2.17	4.71
45	1.17	2.55	1.45	2.87		1.77	10.2	1.69	4.49		4.86	2.56	4	1.42
46	2.42	2.93	5.15	2.21		3.1	3.43	4.01	3.05		2.78	2.44	1.01	2.08
47	7.1	1.98	2.87	2.79		1.69	3.07	4.2	1.64		3.08	2.53	3.7	1.69
48	1.98	1.57	2.35	2		2.38	1.78	1.43	2.2		2.38	1.81	2.6	6.15
49	0.7	2.89	1.3	2.45		2.72	2.94	1.26	2.23		5.93	1.28	1.76	3.76
50	1.82	0.71	1.39	3.57		10.5	4.11	1.16	1.55		1.64	5.1	1.99	1.79
51	2.5	2.14	3.14	1.77		2.99	4.57	3.02	4.28		3.83	1.62	1.08	1.99
52	4.81	3.09	2.8	4.08		3.35	2.45	2.64	1.12		4.47	1.47	3.83	2.68
53	3.5	1.53	2.36	2.26		5.2	3.02	3.04	1.43		6.01	2.39	3.36	4.66
54	1.32	1.16	1.27	2.35		2.42	3.22	3.32	5.34		6.02	3.45	1.63	2.14
55	4.55	3.44	2.56	1.57		3.56	4.01	2.38	1.25		4.72	1.97	1.69	3.2
56	2.16	2.04	2.62	2.03		1.69	10.1	2.17	1.41		6.44	1.92	0.73	9.44
57	3.36	2.83	2.39	2.69		2.74	4.37	1.34	2.08		2.89	3.21	3.12	4.7
58	1.91	2.05	2.5	1.06		3.82	3.57	1.26	1.94		3.64	2.54	2.15	1.13
59	2.38	5.48	2.72	1.21		3.77	3.05	1.29	1.86		10.5	2.58	1.24	2.23
60	1.93	2.4	2.56	3.66		3.5	1.81	2.98	1.88		2.2	1.82	1.36	1.14
61	1.85	1.92	1.2	1.31		4.78	1.41	3.59	4.65		4.65	4.16	1.08	2.35
62	1.17	1.94	5.83	1.21		3.25	1.41	3.07	7.83		7.1	1.12	1.26	1.39
63	1.11	4.5	2.13	1.88		2.74	4.24	4.17	7.38			2.28	1.41	2.25
64	4.2	5.47	1.74	2.29		2.4	2.48	1.36	1.69		2.98	2.78	4.56	23.7
65	2.54	1.48	0.93	1.45		4.52	4.87	2.14	5.88		5.82	3.99	1.01	1.93
66	2.59	2.62	1.75	1.62		1.08	3.94	3.53	5.02		6.02	3.08	1.53	5.12
67	3.26	1.38	2.79	4.04		5.38	3.93	1.86	2.27		5.17	2.86	1.96	4.21
68	5.4	20.8	1.12	3.26		1.89	2.35	12	3.47		2.77	1.78	8.88	2.91
69	1.7	2.65	2.76	1.95		1.29	2.92	3.85	2.61		3.73	1.74	2.95	4.18
70	8.21	3	1.59	1.68		2.68	2.82	2.55	6.6		5.64	2.81	3.38	2.51
71	2.46	1.62	1.11	1.68		3.93	2.7	9.47	3.76		6.37	2.62	5.61	5.41
72	3.98	4.38	1.89	2.05		2.75	2.25	1.04	3.06		5.47	1.12	3.18	4.14
73	13.4	10.9	3.67	4.11		1.58	2.77	3	5.64		3.49	2.92	2.6	2.73
74	4.62	2.8	2.48	3.05		2.67	2.89	1.56	1.19		1.77	3.34	1.25	6.95
75	1.92	4.57	4.8	3.88		2.57	2.48	1.76	1.91		2.96	1.37	4.2	11.7
76	15.1	2.05	1.35	1.01		3.07	3.55	5.48	3		3.68	1.77	4.49	1.62
77	2.31	0.69	2.77	4.75		1.71	1.64	2.97	4.29		3.8	1.05	3.25	1.86
78	3.29	5.68	1.89	2.15		2.56	4.32	2.04	2.47		6.53	2.81	3.85	6.14
79	0.77	1.02	4.3	1.5		2.24	3.53	2.36	4.47		2.89	2.47	1.66	3.17
80	5.55	2.26	1.65	2.62		3.73	10.7	1.01	2.49		4.35	1.41	6.6	2.67
81	3.15	2.71	1.38	2.66		4.42			1.34		11.1	1.75	2.52	3.25
82	1.97	3.85	2.35	2.17		2.1		3.87	3.03		2.5	2.52	4.01	4.65
83	3.33	2.17	3.14	2.61		3.47		7.09	9.92		3.42	1.87	2.34	4.59
84	3.52	1.15		2.63		2.84		3.77	1.68		3.43	1.52	4.45	4.75
85	4.1	5.73		1.31		2.87		2.92	4.66		4.58	1.92	5.94	1.79
86	5.45	3.66		2.83		1.74		4.8	4.25		3.68	2.08	3.08	4.73
87	1.59	7.17		1.35		1.96		4.75	3.57		1.45	1.87	3.49	5.43
88	1.8	1.95		2.66		2.98		4.57	7.89		1.99	2.3	1.75	5.91
89	2.31	2.51		2.87		1.67		1.39	4.11		4.04	2.2	1.28	1.43
90	1.48	1.92		2.1		2.88		2.7	12.7		1.71	1.1	3.74	4.5
91	1.48	4.63		2.23		3.05		3.19	2.37		1.85	1.8	1.67	2.57
92	1.52	3.23		2.63		2.89		3.3	7.32		2.36	3.22	3.22	3.33
93	2.82	6.55		1.45		2.73		1.25	1.26		2.38	4.58	4.27	3.54
94	1.85	1.55		1.88		2.37		1.96	1.64		5.42	1.99	1.44	1.18
95	1.87	2.79		1.41		2.2		2.69	2.24		4.69	1.42	5.34	2.53
96	5.69	5.51		1.69		3.42		3.19	1.92		1.55	3.18	3.36	1.12
97	1.54	4.63		1.64		2.67		3.65	3.3		1.69	1.36	2.26	4.44
98	13.2	2.42				5.34		2.59	1.75		5.6	2.55	1.67	1.31
99	3.19	3.88				5.33		3.14	1.41		2.05	1.88	0.99	1.18
100	5.71	2.44				2.85		5.01	3.52		6.23	2.17	1.98	3.7
101	2.38	3.36				1.29		3.64	2.91		3.45	4.57	1.57	4.16
102	1.52	2.53				2.32		1.62	2.67		1.55	1.67	4.03	3.74
103	2.81	6.73				7.85		4.81	2.39		2.85	1.31	1.58	2.98
104	11.9	1.57				3.38		1.52	5.17		3.8	1.81	1.43	3.66
105	6.05	4.94				3.18		1.58	2.84		2.42	2.33	3.6	2.93
106	4.87	2.81				4.9		3.11	4.27		3.63	2.55	1.31	4.25
107	1.08	6.76				2.58		2.73	4.69		2.16	2.43	3.21	3.94
108	3.23	3.26				4.96		1.11	3.17		3.65	2.84	1.81	1.37
109	1.02	0.98				3.13		1.39	2.42		2.27	7.54	2.28	1.67
110	3.75	3.21				3.27		2.58	4.58		2.17	1.43	3.72	1.81
111	1.87	1.98				2.61		1.48	5.28		1.98	1.88	5.22	2.48
112	4.84	1.09				1.28		2.75	2.37		2.73	2.69	3.5	3.6
113	2.5	1.52				2.36		4.57	5.01		1.43	3.5	3.05	1.14
114	3.69	1.41				2.77		7.88	5.54		2.38	1.74	4.89	1.26
115	2.89	3.59				2.94		2.19	4.24		1.62	1.86	3.52	1.36
116	1.06	1.76				1.28		1.81	1.58		4.56	2.29	5.74	1.47
117	1.44	2.49				2.46		3.08	1.36		2.02	2.87	1.93	3.47
118	1.06	2.93				3.17		2.18	2.29		1.78	1.43	4.01	3.74
119	1.82	2.35				4.16		2.36	3.24		2.7	2.26	3.19	1.57
120	2.88	2.9				2.68		2.38	2.11		6.76	1.58	4.44	2.76
121	2.17	4				6.45		2.26	5.37		1.81	2.94	1.38	1.37
122	2.37					1.64		2.26	2.06		1.75	4.34	1.57	2.53
123	1.79	2.07				1.69		0.78	5.3		4.77	1.28	1.47	2.16
124	2.67	2.09				0.89		1.95	2.87		1.8	2.12	2.36	1.2
125	4.15	3.37				1.39		1.28	1.24		2.16	2.05	1.06
126	3.75	1.78				1.97		1.32	1.31		5.58	2.82	2.27
127	2.2	7.72				1.25		1.85	3.08		3.41	2.56	1.87
128	10.6	3.11				1.44		2.77	3.97		4.04	1.24	2.44
129	5.39	1.47				1.78		1.45	2.64		1.97	1.52	2.83
130	3.19	1.78				3.52		2.29	4.8		3.35	5.41	1.05
131	5.33	1.69				2.19		1.57	3.63		4.77	2.15	3.04
132	1.76	3.04				2.74		3.93	4.95		2.28	1.37	3.33
133	3.12	1.48							2.04		2.93	3.43	1.05
134	1.93	2.98							3.94		1.86	2.35	3.47
135	1.33	2.56							5.43		4.71	1.61	7.56
136	2.57	2.89							1.49		2.87	1.97	6.59
137	2.33	2.16							3.44		3.34	1.71	4.35
138	3.57	2.71							6.61		6.42	2.85	3.55
139	2.1	5.85							0.77		5.55	1.99	2.77
140	2.5								4.14		1.43	3.31	2.17
141	3.49								8.68		3.66	1.41	2.64
142	1.85								3.95		2.8	3.44	1.32
143	1.42								2.63		6.7	2.24	1.87
144	1.36								2.06		1.58	3.39	5.23
145	3.93								4.17			3.52	4.12
146	4.4								3.33			1.78	3.55
147	2.48								7.04			3.03	2.26
148									7.44			5.1	6.1
149									4.12			1.7	1.78
150									4.53			2.38	2.05
151									6.7			2.8	2.54
152									4.77			0.91
153									1.08			2.88
154									7.47			3.49
155									2.93			3.48
156									1.44			3.66
157									2.76			4
158									6.07			3.33
159									4.22			4.61
160									6.42			2.45
161									1.36			1.61
162									3.73			2.4	2.24
163									13.4			0.89
164												1.89
165									3.18			1.97
166									3.87			1.43
167									4.17			1.16
168									2.79			3.59
169									3.21			2.38
170									5.39			2.1
171									3.69			2.21
172									4.96
173									3.89
174									1.85
175									2.97
176									1.47
177									2.48
178									3.97
179									4.44
180									3.91
181									5.21
182
183
184
185
186
187
188
189
190
191
192
193
194
195
196
197
198
199
200

## Sheet: VEH + RU486
Cilia #	VEH 1 + RU486 B	VEH 1 + RU486 C	VEH 1 + RU486 E	VEH 1 + RU486 F		VEH 2 + RU486 A	VEH 2 + RU486 B	VEH 2 + RU486 D	VEH 2 + RU486 E		VEH 3 + RU486 A	VEH 3 + RU486 C	VEH 3 + RU486 D	VEH 3 + RU486 E
1	4.47	1.04	2.29	2.58		0.66	2.96	1.79	0.99		3.33	2.15	2.36	3.62
2	3.29	2.39	2.31	2.66		0.85	1.82	3.13	1.79		0.81	1.06	1.22	2.19
3	2.42	1.44	1.45	7.35		0.58	1.5	2.01	1.87		1.49	2.29	1.38	1.2
4	0.88	1.78	2.12	2.86		1.86	3.14	1.38	0.99		1.73	0.98	3.88	1.78
5	1.53	3.95	2.28	3.05		2.29		3.39	1.7		0.83	0.77	1.03	1.65
6	2.04	1.79	0.82	5.53		1.5	2.98	2.02	3.18		1.61	1.66	1.15	1.06
7	1.89	1.01	0.72	4.43		1.81	0.89	2.79	1.63		2.45	2.51	1.24	1.61
8	1.67	2.77	1.98	3.56		1.14	2.77	0.91	0.89		2.93	2.2	0.82	1.54
9	1.62	2.2	3.05	2.04		2.15	0.95	2.13	1.16		3.22	0.83	1.49	0.98
10	3.4	1.64	2.16	2.67		2.71	1.88	1.67	0.9		2.34	1.08	0.8	1.13
11	1.87	3.47	4.23	2.78		1.24	2.12	1.7	0.89		1.42	1.14	0.7	1.73
12	2.88	1.65	1.9	1.14		2.32	2.08	2.97	1.16		1.97	2.56	2.22	2.57
13	2.42	2.1	2.88	4.57		2.93	2.12	2.29	0.99		2.32	1.14	1.45	3.94
14	2.52	2.74	1.95	4.3		2.67	1.38	1.22	1.32		0.98	1.2	2.99	1.34
15	3.06	1.75	1.04	6.83		4.09	1.28	3.22	1.88		4.53	1.06	1.15	2.47
16	3.57	2.11	1.13	3.48		1.27	1.15	0.81	3.02		0.89	3.1	1.95	2.05
17	1.16	3.12	4.39	4.66		2.79	3.78	2.05	2.14		1.18	2.36	1.38	1.15
18	0.75	1.5	2.01	3.92		2.9	1.72	2.29	1.82		0.98	3.46	1.64	1.82
19	2.96	1.87	1.45	5.7		1.41	1.71	4.9	0.96		1.67	3.87	1.47	1.22
20	2.66	5.79	2.48	2.12		2.07	1.34	0.95	0.9		1.71	1.97	0.64	2.9
21	3.41	2.12	3.76	5.34		0.93	2.21	3.19	1.3		3.26	1.59	0.81	4.4
22	2.11	2.78	1.02	1.38		3.04	2.19	1.81	2.23		1.49	1.85	5.62	1.06
23	3.89	1.9	1.5	6.14		0.84	2.03	1.09	0.94		2.92	2.03	1.38	2.06
24	2.36	2.13	3.34	7.92		1.65	0.7	3.63	2.61		2.07	1.24	1.03	2.21
25	1.31	1.21	3.82	3.85		1.92	4.04	4.28	1.89		1.74	1.78	1.33	2.95
26	5.58	1.6	1.56	5.91		2.33	3.19	2.01	1.77		2	3.87	2.72	1.97
27	1.15	0.85	1.79	6.5		1.84	2.47	0.95	2.65		4.07	1.09	1.78	0.57
28	3.7	3.14	0.84	2.33		1.68	3.09	2.22	2.87		1.14	2.95	3.35	2.28
29	1.28	1.92	1.93	2.8		2.5	0.98	1.56	1.42		3.83	3.75	2.9	1.56
30	3.57	1.48	2.57	1.94		0.97	1.18	2.48			3.46	2.73	1.87	3.96
31	3.27	0.86	5.12	2.23		2.85	1.59	1.42	1.69		1.45	4.32	0.41	1.79
32	1.49	2.89	1.09	9.09		4.56	1.98	2.96	2.6		2.28	3.78	4.04	1.46
33	0.74	1.42	0.96	4.51		0.74	4.93	3.03	2.47		1.14	4.94	2.26	1.91
34	3.8	1.57	1.49	3.08		0.75	3.47	3.82	2.9		1.13	2.21	3.45	0.81
35	2.06	1.56	1.57	1.31		0.73	2.56	2.04	1.25		3.93	1.26	6.42	1.95
36	3.33	2.9	1.33	4.62		1.88	1.05	1.34	2.83		1.46	1.15	2.45	0.67
37	1.2	0.67	3.14	4.28		0.63	0.92	4.17	2.49		1.86	3.57	2.2	1.81
38	1.48	2.14	2.88	1.27		3.44	1.96	0.59	0.95		2.38	3.36	2.68	1.85
39	2.63	1.04	1.33	3.02		0.81	1.9	2.2	0.94		4.63	1.73	1.5	1.2
40	0.81	2.77	1.35	2.89		1.5	3.2	3.95	2.84		2.42	4.16	1.97	2.36
41	2.61	1.8	0.914	1.66		0.81	2.37	1.85	0.84		2.98	6.5	3.6	3.19
42	2.66	0.74	4.81	4.86		0.6	0.46	0.34	0.81		1.49	2.29	1.16	2.03
43	1.59	1.78	1.34	6.21		2.37	2.07	1.09	2.21		1.79	3.42	1.04	2.39
44	3.37	1.15	1.13	2.29		1.38	1.63	1.44	1.13		1.04	2.99	3.11	2.93
45	2.22	1.81	3.33	3.1		0.89	1.78	2.43	2.68		2.15	2.72	2.55	1.78
46	5.22	1.37	1.71	1.02		1.16	1.96	2.57	2.08		2.37	3.6	1.51	3.04
47	1.55	0.88	1.59	2.67		2.19	1.24	0.98	1.77		1.47	1.06	0.81	2.71
48	2.72	0.96	3.14	2.2		1.54	1.95	2.77	1.16		2.31	2.06	3.64	2
49	2.39	1.11	2.69	0.61		1.23	3.65	2.97	2.94		2.4	1.02	2.26	1.28
50	2.93	0.95	2.01	2.3		0.86	1.85	0.95	2.89		3.18		2.18	2.09
51	2.03	0.975	2.36	3.78		0.78	0.83	1.24	0.89		1.91	1.84	2.72	3.19
52	1.83	2.17	1.14	0.84		0.76	1.5	0.7	1.74		3.21	2.13	2.26	1.5
53	0.76	1.25	2.13	5.29		0.88	1.04	2.21	0.98		3.28	1.81	1.75	3.39
54	3.58	1.82	4.63	4.16		1.67		0.47	2.1		2.2	1.03	2.51	2.66
55	2.3	1.53	2.36	4.01		0.79	0.96	1.5	3.17		0.5	1.75	0.53	1.01
56	3.48	0.69	4.01	1.69		1.24	0.92	0.77	2.43		1.81	2.76	1.52	1.52
57	3.04	1.03	1.19	2.47		1.94	1.89	3.34	2		3.11	2.56	2.91	1.04
58	1.03	3.26	0.96	3.27		1.41	2.43	2.01	1.19		2.63	2.55	1.28	1.01
59	2.14	1.1	2.37	2.92		3.96	2.04	3.1	2.4		1.41	1.14	1.25	0.5
60	2.2	1.79	0.89	1.33		1.16	1.52	2.41	1.67		1.52	5.12	0.45	1.04
61	2.43	1.59	2.87	2.72		1.29	1.99	2.73	0.5		0.96	5.54	0.79	1.81
62	2.18	1.57	1.92	2.05		2.11	2.91	1.76	0.84		3.53	3.43	2.38	1.14
63	3.37	2.42	0.94	2.01		1.54	3.36	3.77	3.35		1.54	2.47	2.44	2.25
64	1.08	1.75	0.9	6.47		1.14	2.77	1.87	0.75		0.88	2.37	1.9	0.71
65	2.03	0.9	0.94	3.76		1.74	2.39	2.96	0.68		0.88	1.55	1.68	2.78
66	2.26	0.89	2.08	1.83		1.04	2.7	2.16	2.16		1.13	2.95	3.75	0.52
67	0.5	4.16	1.68	3.22		0.85	2.64	1.79	4.53		2.31	1.83	7.23	1.26
68	1.02	2.59	2.76	1.37		1.14	1.04	1.4	1.04		2.11	1.66	2.76	2.1
69	2.06	2.59	2.19	2.67		0.99	2.12	1.06	0.74		2.27	2.19	2.22	1.89
70	2.7	1.07	1.72	3.86		2.64	2.18	1.2	1.02		2.32	3.43	2.17	1.87
71	1.13	1.67	1.04	1.82		2.19	2.27	3.26	1.29		2.34	0.98	2.94	1.13
72	2.94	1.91	3.44	5.7		2.21	2.04	1.62	1.82		2.23	3.15	1.97	1.75
73	1.18	2.26	0.86	4.04		1.56	2.69	1.31	1.26		1.29	1.9	1.26	2.52
74	2.92	2.9	2.39	4.76		5.79	2.77	0.98	0.74		1.01	5.31	3.04	2.73
75	2.98	2.3	2.49	5.01		0.67	1.13	2.16	1.92		2.18	4.1	1.31	1.19
76	1.97	0.79	1.09	4.64		4.33	1.15	2.63	0.56		2.56	5.66	1.82	2
77	1.36	0.73	0.89	4.58		1.32	0.99	2.39	4.28		4.95	2.08	1.09	2.5
78	0.99	2.02	1.54	1.73		1.84	2.55	5.31	2.22		1.08	2.85	3.28	2.41
79	4.16	2	2.14	2.63		1.81	2.6	1.81	0.8		1.01	1.32	5.03	1.79
80	3.42	1.71	1.77	5.34		0.76	3.24	2.5	3.16		0.96	2.69	3.78	1.52
81	0.94	3.73	3.59	1.24		1.59	1.67	2.9	1.64		1.52	1.08	3.79	2.58
82	1.02	1.17	1.16	0.52		1.89	1.08	2.27	1.81		1.64	1.26	2.91	2.32
83	1.46	0.98	1.27	4.02		1.42	2.09	2.26	1.36		1.52	5.28	1.44	1.47
84	5.53	1.27	2.85	3.84		2.49	1.63	2.43	1.19		1.95	2.83	10.3	1.26
85	3.1	3.09	1.76	6.79		3.03	1.17	2.36	2.04		1.04	1.28	1.34	1.43
86	1.02	0.89	1.63	3.46			2.17	1.18	2.14		2.58	1.24	2.45	1.02
87	2.67	0.53	2.28	1.04		1.23	5.48	1.54	1.24		2.09	1.49	2.37	2.56
88	5.11	0.89	1.05	4.51		1.71	1.18	1.56	2.4		1.91	1.73	2.15	1.18
89	6.6	0.46	0.94	3.41		1.16		1.75	2.47		4.12	1.24	1.17	2.65
90	4.06	0.69	0.99	1.15		1.32	2.47	2.58	1.39		1.68	3.51	3.03	1.46
91	4.71	2.09	0.33	1.42		3.5	2.18	1.67	1.91		3.32	2.75	3.1	0.67
92	5.28	2.6	1.59			1.19	1.54	1.39	0.89		0.94	3.58	3.28	1.28
93	3.29	3.12	3.43	1.09		1.84	3.14	1.24	2.24		1.1	2.86	1.61	1.15
94	1.83	4.03	0.97	11		2.2	0.84	1.02	0.63		1.42	3.16	1.68	2.46
95	3.89	2.14	2.53	5.45		0.95	4.29	2.18	1.31		1.06		2.67	4.18
96	2.61	1.66	4.8	2.56		2.33		1.15	2.27		2.62	4.31	1.36	1.44
97	2.26	3.02	1.49	3.33		0.92	2.19	1.49	1.52		1.56	2.41	0.67	1.26
98	4.79	0.69	1.22	7.16		1.03	1.14	0.81	2.53		0.54	2.53	1.34	1.17
99	1.14	2.55	3.42	2.76		2.12	1.17	2.3	1.79		1.86	1.86	4.26	2.34
100	1.31	2.16	1.59	1.54		4.43	3.09	1.31	2.29		2.76	2.73	3.93	1.28
101	3.52	1.54	1.9	6.9		0.82	1.06	2.72	0.76		2.35	2.32	1.09	0.57
102	0.932	2.27	1.28	3.9		0.8	2.67	1.88	0.86		1.3	5.27	2.89	1.23
103	1.23	1.2	3.54	1.06		2.04	1.6	4.67	1.69		2.48	3.23	1.91	2.53
104	1.67	1.49	1.38	2.41		1.34	2.01	1.85	0.98		3.57	2.36	2.78	3.13
105	2.63	1.55	3.66	0.98		0.95	2.52	2.35	2.21		0.8	2.91	1.81	2
106	1.13	1.57	2.26	4.88		1.08	3.61	2.8	1.3		1.97	3.67	1.7	1.87
107	4.34	1.79	1.34	4.8		1.49	2.93	2.24	0.89		1.47	1.44	1.41	1.89
108	3.16	0.94	1.81	2.07		1.03	0.46	0.8	1.69		1.64	4.55	1.02	1.26
109	1.45	0.87	2.63	0.92		2.13	2.04	3.03	2.51		0.89	5.42		1.27
110	4.14	1.45	2.11	1.14		1.13	1.62	2.34	1.02		0.8	2.62	1.76	9.48
111	3.22	1.7	2.24	1.26		2.16	1.14	1.17	0.84		1.13	0.78	1.31	1.34
112	3.04	2.18	4.26	6.12		1.15	2.68	1.84	1.45		2.12	2.36	1.08	3.26
113	1.79	1.71	2.43	7.03		2.01	0.91	1.87	2.61		2.2	3.09	2.09	2.01
114	2.18	0.89	2.74	2.33		1.55	0.57	0.82	1.65		1.19	1.8	1.44	0.59
115	4.45	2.99	3.57	3.65		0.98	1.79	5.04	1.07		1.04	3.37	2.02	1.09
116	3.42	0.95	1.46	5.69		2.05	1.04	3.21	1.46		1.26	2.82	5.39	1.14
117	2.5	2	2.78	6.44		3.1	1.38	2.72	0.96		1.61	2.34	3.39	1.06
118	2.35	2.29	1.27	1.58		1.23	1.02	1.62	2.44		1.41	3.95	2.23	2.03
119	2.58	3.62	3.59	3.69		2.5	2.69	3.96	1.74		1.17	2.16	1.65	2.04
120	2.47	2.06	2.19	4.98		1.08	1.67	2.01	1.69		1.43	4.13	1.81	7.08
121	3.52	5.59	1.36	4.06		0.69	0.82	4.53	1.82		2.26	2.22	2.33	4.29
122	3.21	1.31	3.04	1.04		1.72	0.92	2.82	1.78		2.81	2.61	5.03	2.11
123	3.24	2.57	2.7	0.99		2.65	1.33	3.44	1.49		3.84		1.79	1.75
124	4.29	1.47	1.1	1.53		3.32	1.02	3.77	2.47		1.24	2.12	0.89	3.78
125	2.06	2.94	2.91	3.76		1.17	3.18	1.03	1.77		1.13	1.54	1.16	5.8
126	1.36	2.21	1.04	2.64		1.14		1.08	2.03		3.16	1.23	2.44	2.01
127	1.73	0.97	1.29	6.9		0.87		5.15	2.15		1.69	3.19	0.89	3.66
128	0.9	3.57	2.5	2.27		1.38		7.55	0.85		1.08	1.41	3.96	0.98
129	3.72	1.08	1.59	6.96		1.49		5.6	3.8		1.52	3.4	1.81	1.95
130	1.52	0.93	2.23			1.31		1.64	2.52		0.96	3.4	1.04	1.06
131	1.08	1.73	1.81			2.67		2.13	1.11		0.76	2.06	1.39	2.27
132	3.1	1.11	1.27			1.84		4	1.12		1.28	1.7	1.52	1.95
133	3.3	0.68	2.8			3.91		1.38	1.12		2.94	0.95	1.91	1.62
134	0.88	1.9	2.56			2.48		3.5	2.29		0.74	1.19	1.58	1.2
135	1.19	2.03	1.79			2.08		0.89	0.7		1.13	1.73	2.03	2.47
136	1.25	1.56	2.13			1.69		1.44	3.34		1.8	1.12	2.72	3.9
137	3.82	1.73	2.44			2.14		1.61	1.27		2.55	2.43	1.54	5.24
138	1.92	1.35	1.63			1.47		1.22	2.36		2.33	0.71	3.97	1.55
139	2.89	1.24	2.81			2.01		2.92	2.61		1.08		2.8	2.05
140	2.62	3.3	2.36			2.12		1.39	0.99		0.72	2.27	1.38	1.8
141	2.58	1.04	1.56			0.92		2.33	1.41		1.51	0.89	2.39	2.24
142	2.69	3.43	1.99			1.09		1.36	1.14		4.34	2.31	1.42	1.8
143	6.05	1.85	2.9			1.9		0.8	2.93		2.91	2.36	3.82	3.23
144	4.16	1.91	1.43			2.51		3.22	0.82		2.26	2.85	2.16	0.71
145		1.31	1.66			1.21		1.34	4.13		0.89	1.94	0.89	2.23
146		1.08	1.13			2.91		1.51	1.14		2.6	1.19	1.59	1.01
147		3.02	3.29			1.07		2.67	2.21		2.43	1.62	1.01	0.78
148		1.35	1.66			1.6		1.6	3.53		3.48	2.86	1.08	1.62
149		1.85	1.44			2.84		2.5	2.28		3.28	2.38	3.17	2.39
150		2.38	2.73			1.37		1.48	1.67		2.18	1.55	1.65	1.38
151		1.26	2.58			3.45		1.05	0.97		1.95	1.01	1.16	1.14
152		1.67	4.12			1.91		1.52	0.81		1.54	2.24	1.19	1.75
153		0.94	1.29			1.25		3.24	3.23		0.87	1.14	0.77	1.25
154		1.33	1.62			1.72		2.37	0.92		2.16	3.33	2.25	1.31
155		4.46	2.59			2.07		2	1.83		2.64	1.93	2.49	1.55
156		1.12	2.42			1.41		2.79			3	1.19	2.22	1.56
157		3.02	1.64			2.37		0.8			1.49	0.93	1.22	1.19
158			1.16			0.99		5.17			1.8	1.36	4.25	1.81
159			2.2			2.64		1.58			0.98	3.23	2.58	1.2
160			3.26			1.15		0.63			2.68	1.85	2.84	1.74
161			0.96			2.44		2.88			0.81	2.63	4.43	1.12
162			1.37			1.39		1.63			2.11	2.31	1.25	0.57
163			2.14			0.73		1.26			1.89	1.5	1.99	1.39
164			0.77			2.48		2.74			1.18	2.36	1.04	1.81
165			0.91			2.34		1.02			1.39	3.84	2.35	1.43
166						1.97		2.84			1.48	1.36	3.01	2.37
167			2.32			2.52		0.88			3.02	1.01	2.3	1.58
168			1.82			2.25		1.04			1.39	4.18	0.84	2.06
169			1.64			1.27		0.63			3.01	1.12	3.01	1.18
170			2.16			1.13		1.61			3.16	3.58	1.04	1.38
171			1.16			3.37		3.3			4.81	0.98		1.45
172			0.68			1.45		3.55			2.12	1.86	2.78	1.86
173			3.53			1.22		1.14			0.81	2.32	2.16	1.39
174			1.72			1.07		1.84			2.85	2.19	2.67	2.42
175			1.47			3.23		3.09			1.29	2.45	2.86	2.8
176			1.89			2.29		1.25				2.53	4.64	2.42
177			2.87					2.29				1.49	5.02	1.84
178			1.97					1.13				3.28	1.12	1.54
179			3.61					1.09					3.82	3.37
180			3.23					1.26					1.88	2.52
181			1.26					1.12					2.15	1.39
182			2.42										1.95	1.6
183			2.8										2.12	1.06
184													2.67	3.37
185													0.99	1.95
186													2.69	2.15
187														1.23
188													5.54	0.92
189													1.92	10.8
190		2.48	3.22			2.9	0.99	0.81			1.61	1.39	2.72	2.43
191			2.16			1.88	1.06				1.41	4.79	1.13	2.61
192			2.05				1.4					4.53		1.14
193			1.18									2.72		2.37
194														1.31
195														0.47
196														2.09
197	2.2													2.16
198	2.22													1.61
199														2.63
200														1.24
201														1.85
202														1.6
203														1.08
204														2.36
205														1.49
206														2.09
207														2.17
208														2.68
209														4.52
210													1.36	1.71
211													2.87	1.26
212													3.58	1.56
213
214
215
216
217
218
219
220

## Sheet: DEX + RU486
Cilia #	DEX 1 + RU486 A	DEX 1 + RU486 B	DEX 1 + RU486 C	DEX 1 + RU486 D		DEX 2 + RU486 A	DEX 2 + RU486 B	DEX 2 + RU486 C	DEX 2 + RU486 D		DEX 3 + RU486 A	DEX 3 + RU486 B	DEX 3 + RU486 C	DEX 3 + RU486 D
1	1.46	2.7	2.86	0.81		0.91	2.05	3.28	2.52		4.4	2.27	1.36	3.5
2	1.5	1.22	1.02	3.27		4.02	2.1	1.72	2.65		2.15	4.86	2.72	3.03
3	1.6	1.08		2.45		2.36	1.18		0.99		3.27	1.08	1.52	1.28
4	1.81	1.86	6.16	1.75		2.44	6.04	1.04	2.51		2.56	0.99	1.35	1.31
5	1.59	2.14	2.84			1.9	2.07	3.21	1.28		1.26	0.93	2.07	1.5
6	1.56	1.6	1.68	1.06		5.11	4.15	2.3	1.69		2.28	1.51	1.44	3.23
7	4.75	1.96	1.64	2.22		1.04	0.8	3.14	0.98		1.26	4.78	1.48	2.53
8	2.68	2.18	2.44	1.44		3.49	1.23	1.34	0.81		2.86	2.72	1.13	2.05
9	4.4	1.34	2.2	0.58		0.98	0.81	2.46	0.92		3.85	1.75	1.31	2.73
10	4.11	1.31	2.9	1.2		2.58	0.58	1.74	1.2		2.82	1.13	1.89	0.98
11	5.53	1.75	4.7	2.09		2.12	1.69	2.6	0.98		1.93	1.56	2.52	2.45
12	2.36	1.14	1.16	1.31		1.27	1.49	2.04	1.02		1.41	2.21	1.09	1.53
13	2.64	1.26	3.96	2.14		2.13	1.4	5.08	0.7		2.69	1.39	1.86	1.85
14	3.76	1.47	1.13	1.31		1.26	1.72	1.15	0.98		1.39		1.3	1.64
15	2.71	1.72	2.17	0.93		2.15	0.7	3.75	1.06		1.66	1.46	1.13	1.44
16	2.28	1.04	7.25	1.34		1.03	2.18	1.03	2.99		1.19	1.06	1.79	2.68
17	4.13	2.02	1.47	0.98		2.63	1.03	2	1.28		0.73	3.58	1.16	1.63
18	2.76	2.81	1.64	1.85		1.15	2.57	1.57	2.2		1.16	4.15	1.16	1.06
19	3.6	4.26	1.02	3.45		2.04	2.49	2.06	2.16		0.92	1.7	1.52	2.26
20	2.31	2.36	2.28	1.91		2.03	1.83	1.24	1.62		2.98	5.02	7.24	1.14
21	2.48	1.23	2.27	1.14		2.08	2.1	1.17	1.03		1.35	1.38	2.48	2.87
22	2.2	1.75	2.34	0.95		1.14	2.18	1.86	2.2		1.36	2.57	2.7	1.14
23	0.92	0.88	3.51	1.61		2.11	1.15	2.26	0.81		3.46	2.49	1.04	0.98
24	3.2	3.15	2.43	0.94		1.75	2.03	1.75	1.18		4.28	1.86	1.56	2.95
25	1.73	1.72	1.68	1.85		0.88	1.59	2.74	1.06		2.18	2.49	1.16	1.06
26	1.4	2.67	1.25	1.08		4.88	2.79	1.61	2.08		3.94	2.39	2.93	3.01
27	0.81	2.77	2.07	2.52		2.87	2.06	4.1	0.92		3.12	0.98	1.43	3.31
28	2.29	1.15	2.54	1.13		3.66	1.2	1.79	1.08		0.92	2.36	1.24	2.26
29	4.31	2.45	1.26	1.15		2.64	0.84	1.83	1.14		1.08	1.7	2.32	2.87
30	2.79	1.39	1.69	2.47		2.25	2.87	1.44	1.79		2.88	4.31	1.08	2.69
31	2.19	0.9	0.99	2.11		3.33	3.33	1.13	2.46		2.78	5.82	1.87	4.91
32	3.12	1.06	0.73	0.8		1.06	2.04	2.34	1.06		3.63	4.13	1.96	2.59
33	2.28	2.62	1.02	1.68		1.24	0.93	0.69	8.12		0.56	2.68	1.19	1.97
34	2	3.33	1.81	2.28		2.8	1.96	0.92	1.67		3.16	1.14	2.78	2.32
35	3.52	2.32	0.88	1.47		2.52	2.02	2.31	1.72		1.48	1.49	2.22	0.81
36	3.81	0.48	3.01	0.81		3.23	2.19	0.81	2.03		0.56	1.08	2.55	3.09
37	5.48	1.96	1.13	2.94		1.6	2.21	3.3	5.09		1.01	1.49	1.26	3.81
38	4.35	0.67	4.16	1.23		3	4.07	0.83	2.84			4.22	2.03	3.43
39	2.04	2.65	1.8	1.15		2.74	3.05	1.06	1.16		2.28	2.87	2.09	4.11
40	5.13	1.13	1.89	3.42		1.26	2.51	0.98	2.14		3.57	1.39	2.83	3.65
41	2	1.15	2.49	2		3.97	3.13	1.67	2.42		0.77	2.44	2.38	2.42
42	2.86	2.78	1.08	1.81		1.31	1.52	1.15	1.2		1.72	1.47	3.72	3.92
43	1.51	2.64	1.58	2.62		2.42	2.05	2.22	1.25		2.26	2.13	0.96	2.58
44	3.39	2.43	2.49	0.73		1.79	2.54	1.18	1.26		1.36	2.22	1.14	3.72
45	2.72	1.6	2.25	2		1.99	2.15	1.81	3.03		1.43	1.18	2.09	3.84
46	1.85	2.12	2.12	1.38		2.54	2.45	1.31	1.47		2.12	0.98	4.63	4.19
47	1.47	1.37	3.6	1.27		2.03	1.68	1.26	1.26		1.17	3.25	2.24	1.14
48	1.28	0.99	4.01	2.39		1.02	1.26	1.26	2.79		2.56	2.06	0.88	2.32
49	2.37	2.06	1.34	1.64		2.31	3.8	1.64	3.55		2.75	2.11	2.28	2.46
50	1.54	2.12	1.93	1.45		1.14	6.59	1.03	1.09		2.04	0.89	1.02	2.08
51	1.64	2.16	4.18	1.13		3.37	2.84	1.53	1.01		1.52	1.75	1.32	1.13
52	1.71	2.57	3.96	2.09		3.5	2.77	1.13	2.68		2.6	1.09	2.39	2.29
53	0.91	2.64	1.02	1.55		2.41	3.71	2.7	1.13		1.39	1.54	2.26	2.24
54	2.74	2.48	1.43	1.43		1.19	2.14	2.01	2.64		1.16	1.86	2.32	3.18
55	1.38	1.41	2.16	0.99		1.78	1.19	1.49	4.86		1.53	5.25	2.49	1.59
56	2.27	2.56	2.63	3.21		2.06	0.67	1.15	1.47		1.01	2.15	1.16	0.87
57	1.88	2.27	1.76	1.97		1.36	1.64	1.02	3.28		3.38	2.52	2.55	3.95
58	3.24	1.52	3.2	1.9		2.32	0.89	2.8	2.16		1.48	2.19	1.44	2.58
59	1.65	1.26	2.75	1.44		1.64	2.68	2.4	1.34		1.39	2.47	2.54	0.89
60	2.23	3.11	1.26	2.12		5.71	1.04	1.45	2.99		3.69	2.59	2.24	1.04
61	3.07	1.13	1.34	2.47		2.4	1.29	2.59	3.36		1.54	1.09	2.7	1.63
62	1.03	2.15	2.1	4.11		4.07	3.01	1.13	2.04		1.34	2.64	1.26	2.93
63	2.68	1.3	3.16	2.96		2.16	6.07	2.25	2.42		1.29	4.7	0.8	1.13
64	2.95	0.89	1.25	3.4		2.32	1.02	1.75	3.95		1.79	1.75	2.77	1.36
65	3.9	1.93	3.06	1.06		2.02	1.76	3.36	2.13		1.04	1.8	1.66	1.39
66	2.97	2.2	3.78	2.07		2.52	2.94	3.12	2.39		2.26	1.38	1.19	1.64
67	4.03	2.5	3.16	2.83		1.47	3.96	0.92	1.13		1.75	1.3	1.01	2.3
68	3.97	1.36	1.66	1.98		4.86	2.3	2.74	1.36		3.06	1.38	4.08	1.44
69	2.29	2.07	2.15	1.53		2.92	2.56	2	1.77		1.93	1.43	1.26	1.08
70	5.92	3.22	1.45	1.13		2.76	4.93	2.15	2.28		1.19	1.61	1.69	1.93
71	1.72	1.34	2.52	2.11		2.95	2.84	0.93	1.64		0.79	1.94	2	4.37
72	2.48	1.64	2.28	3.45		2.33	1.92	1.13	1.34		1.19	2.43	2.13	3.55
73	2.74	1.3	1.24	1.61		2.32	2.54	2.88	1.41		1.24	2.84	0.92	1.32
74	2.87	1.77	3.35	1.14		2.82	2.94	4.42	2.88		2.03	1.34	1.36	1.13
75	1.62	2.72	1.96	0.7		2.32	1.41	1.2	3.98		2.48	0.94	1.31	1.31
76		2.82	1.26	0.93		2.21	2.4	1.08	2.42			2.46	1.84	1.19
77	2.74	1.24	2.33	2.79		1.34	1.69	1.15	1.79		2.48	1.92	1.69	1.41
78	1.73	1.32	2.55	2.29		1.09	1.04	2.79	5.6		2.52	1.65	2.4	0.96
79	1.24	5.13	1.75	4.79		3.81	2.21	0.81	1.08		1.97	2.75	2.14	1.04
80	1.38	0.8	1.47	2.42		2.24	2.15	1.18	1.44		1.87	1.14	2.81	3.19
81	2.61	0.96	1.13	2.43		2.27	1.56	3.33	1.39		2.09	2.9	1.24	2.09
82	1.89	1.27	1.13	2.16		2.53	1.86	2.37	2.22		1.44	1.44	3.9	1.69
83	4		1.39	1.28		3.28	2.61	1.97	2.11		1.02	1.41	1.13	1.27
84	2.83	1.59	2.29	2.56		1.02	2.68	1.38	2.48		0.85	2.03	1.04	2.32
85	2.28	1.76	2.78	1.22		2.22	2.27	0.92	2.6		2.34	2.92	1.43	1.19
86	2.23	2.02	2.37	0.93		2.53	1.34	1.38	3.09		1.44	1.41	1.26	0.89
87	4.19	1.16	1.72	1.72		2	2.52	3.33	1.66		1.19	2.46	1.96	1.19
88	2.42	1.26	2.42	1.81		1.26	1.39	4.11	1.89		0.89	1.16	1.79	2.79
89	1.09	1.53	1.14	1.79		1.53	1.52	0.95	0.96		1.29	1.13	2.68	1.19
90	2.68	1.2	1.99	3.85		0.56	2.84	1.06	3.19		4.75	2.34	2.91	1.52
91	1.71	0.63	2.34	4.77		0.98	2.57	3.33	1.99		1.84	1.34	2.2	1.58
92	2.53	1.24	1.01	1.59		2	2.18	1.25	1.13		2.77	1.16	2.1	2.27
93	2.5	1.52	2.31	1.78		3.79	1.24	1.09	1.64		0.92	2.88	3.52	1.13
94	2.07	2.71	2.15	1.73		3.53	1.02	2.45	2.49		2.04	0.56	2.99	1.14
95		2.02	2.4	0.99		1.52	2.89	1.71	3.07		1.14	1.64	1.24	5.41
96	4.13	2.31	2.76	2.04		3.82	1.02	2.36	1.41		0.5	1.64	9.6	2.3
97	1.88	1.48	2.28	2.51		0.96	0.96	2.15	2.11		1.08	1.75	2.83	2.4
98	3.53	1.78	2.38	2.15		1.08	1.78	1.58	1.44		0.92	2.28	0.99	1.52
99	2.36	2.12	1.52	1.28		0.73	0.92	1.59	4.3		2.45	2.05	1.53	2.15
100	5.09	2.28	2.7	1.84		3.49	1.54	1.62	3.39		1.13	3.39	1.61	1.16
101	3.65	0.96	1.16	2.42		1.08	1.51	1.26	3.01		1.31	1.43	1.13	2.32
102	4.94	1.08	1.34	2.11		1.75	1.19	1.36	2.6		3.58	2.32	1.02	1.81
103	3.42	1.92	1.44	1.83		2.36	2.77	1.14	2.3		1.13	2.72	1.26	1.2
104	3.07	3.03	1.26	1.09		0.922	1.08	2	2.1		2.9	3.05	1.78	1.91
105	2.42	2.81	2.75	2.64		0.98	2.35	2.66	2.23		1.47	4	3.59	1.19
106	3.84	0.9	1.19	2.97		0.83	2.2	2.27	3.83		1.26	2.23	1.08	2.32
107	1.71	1.16	5.75	2.45		2.75	1.6	1.02	2.29		1.59	1.86	6.47	2.52
108	6.85	1.72	2.16	2.56		1.45	1.64	2.04	2.65		1.24	3.07	1.39	0.96
109	3.57	1.61	1.75	4.2		3.25	2.55	1.26	2.34		1.47	1.99	7.53	2.3
110	1.38	1.64	1.13	2.29		3.95	2.02	3.4	4.55		2.02	3.13	1.54	0.91
111	5.23	1.54	1.82	2.05		5.51	1.13	1.9	4.65		4.17	1.82	1.71	1.16
112	1.34	0.96	1.04	2.14		1.42	2.55	1.24	3.48		4.41	2.42	2.5	1.29
113	2.27	1.27	1.16	1.04		2.7	1.26	1.16	2.09		2.16	4.04	3.67	2.7
114	1.62	2.42	1.51	1.56		3.78	0.89	0.92	6.08		1.99	2.52	3.63	1.64
115	3.74	2.8	2.44	2.11		5.87	2.28	2.08	2.78		1.26	1.78	2.07	2.14
116	2.3	2.1	1.52	1.39		1.85	1.16	1.35	1.93		2.8	1.61	1.06	2.7
117	3.54	1.92	1.6	1.78		3.24	0.96	2.94	1.96		1.93	4	3.12	0.68
118	5.56	3.84	1.86	2.82		2.32	1.04	2.82	2.47		2.27	3.28	2.03	3.64
119	1.95	1.41	2.62	2.32		1.14	0.96	2.39	2.27		2.15	2.12	1.19	2.78
120	1.31	1.47	2.02	1.15		2.91	1.26	1.26	3.21		1.02	1.16	1.82	2.62
121	4.04	1.39	2.09	2.48		1.54	1.14	1.16	3.9		1.54	1.24	2.14	3.29
122	2.35	0.74	2.5	1.03			1.13	1.16	4		1.89	1.81	1.44	2.91
123	1.42	1.91	3.39	1.03			1.89	1.65	2.25		2.41	1.52	2.39	0.96
124	2.3	2.69	2.03	1.86			2.11	1.98	1.02		1.2	1.35	1.96	1.02
125	1.13	3.72	2	2.2			1.14	1.19	0.91		2.72	1.19	1.13	2.25
126	1.44	2.92	2.31	1.54			2.28	1.19	1.71		0.6	2.9	0.89	1.8
127	1.22	1.81	1.47	3.42			1.19	1.08	0.96			4.71		3.37
128	2.88	1.97	1.97	2.93			0.52	0.64	0.89		1.24	1.64		3.63
129	2.36	0.63	1.26	2.86			1.28	2.15	2.5		2.88	2.27	1.97	2.15
130	1.24	0.77	0.89	3.82			0.99	1.36	2.1		2.65	1.09	0.92	2.9
131	3.49	2.92	1.84	3.97			0.98	1.39	1.02		1.25	2.66	1.02	1.25
132	1.94	1.19	1.25	1.13			1.24	3.3	1.14		1.64	1.39	1.99	3.12
133	2.79	1.16	1.16	2.34			1.64	1.14	1.01		2.4	1.16	1.66	1.68
134	3.64	1.66	2.58	2.64			1.18	0.92	1.24		2.5	0.89	1.41	1.16
135	7.56	1.44	3.61	0.88			3.6	1.53	1.14		3.12	1.24	1.02	2.94
136	4.22	1.13	1.52	1.04			1.13	1.99	0.88		1.24	2.84	2.06	1.44
137	2.11	1.61	2.48	2.18			2.04	0.52	0.88		2.89	4.57	1.41	3.06
138	3.49	0.46	2.27	1.09			2.28	2.61	2.28		1.14	3.75	1.93	3.62
139	2.52	2.69	2.97	2.79			0.88	1.13	0.91		2.48	1.27	1.14	1.24
140	1.15	1.02	2.07	1.95			1.22	1.51	1.92		2.77	2.91	0.4	1.3
141	1.2	0.76	2.84	2.86			1.6	0.85	1.61		2.03	2.74	1.4	2.02
142	1.18	1.9	2.65	1.03			2.24	1.13	5.01		2.16	1.52	0.96	1.58
143	2.77	1.03	2.06	1.84			0.67	2.9	1.69		2.8	2.45	1.02	2.88
144	2.76	2.81	3.46	2.18			1.78	1.26	1.68		1.08	2.66	1.08	3.37
145	1.65	2.1	1.02	2.82			2.94	2.38	1.01		1.72	1.34	1.08	2.6
146	4.49	1.39	3.54	2.06			2.16	1.93	3.31		1.44	2.73	1.92	2.83
147	2.82	1.04	2.27	4.42			2.44	1.89	1.08		1.87	1.19	1.76	1.14
148	1.63	2.08	5.6	2.38			1.28	1.72	1.16		0.88	5	1.13	2.51
149	2.93		0.92	1.49			2.57	1.52	0.63		2.23	2.05	1.86	1.39
150	2.54	1.85	2.16	2.02			2.48	1.19	1.53		1.84	3.59	1.15	1.28
151	2.22	0.99	2.95	1.39				2.86	2.29		1.36	2.54	1.08	2.27
152	1.34	1.95	1.69	1.28				1.52	1.09		2.03	2.41	2.51	1.97
153	3.2	3.32	2.76	2.12				1.91	0.92		1.64	1.26	1.25	1.96
154	0.92	1.59	1.26	2.11				3.98	1.04		3.05	1.31	0.92	2.15
155	1.89	0.92	1.39	1.06				3.38	3.16		2.71	1.53	0.81	2.03
156	4.56	1.17	0.92	1.54				0.73	1.3		3.89	2.26	2.34	1.81
157	2.38	0.62	1.24	0.95				1.01	1.13		2.69	2.27	1.13	1.14
158	2.54	1.61	1.49	1.95				2.08	1.26		2.82	2.25	2.27	2.99
159	3.8	2.78	2.09	1.91				2.55	1.3		1.38	1.14	1.3	1.41
160	3.57	1.17	2.27	2.12				1.08			5.45	1.41	0.92	1.13
161	2.49	1.49	2.14	1.08				1.24	2.68		1.31	2.1	2.11	2.46
162	2.94	1.95	2.32	2.4				1.29	2.45		2.25	1.28	1.14	3.79
163	3.67	1.42	1.96	1.49				1.93	2.03		3.49	1.52	1.01	1.44
164	2.68	1.4	5.31	2.27				2.1	2.3		1.08	1.64	1.24	1.87
165	4.44	1.27	1.81	1.64				1.96	3.59		1.09	0.96	1.14	1.44
166	3.09	3.89	3.09	3.79				1.34	3.11		1.06	1.96	1.41	1.13
167		2.07	2	1.08				2.23	2.83		2.35	1.26	1.19	1.97
168		3.24	1.15	2.42				0.73	2.27		1.08	0.91	3.26	1.26
169		3.02	1.14	3.56				2.11	2.71		0.98	2.28	1.39	1.71
170		1.67	7.1	2.6				2.63	2.4		1.54	2.42	1.66	1.92
171		2	2.44	2.62				1.03			0.7	1.96	1.02	1.36
172		3.77	2.74	2.79				1.09	1.34		1.42	1.52	1.14	0.91
173		2.97	2.82	1.28				1.98	2.38		1.03	2.51	1.65	1.31
174		2.49	1.87	2.87				0.91	2.53		1.06	2.23	1.69	1.01
175		2.03	3.26	2.26				1.22	2.78			1.6	1.89	3
176		2.39	1.24	2.09				1.98	1.61			1.81		3.33
177			2.18	1.41				1.06	2.67			1.82		1.08
178			2.93	1.77				1.87	3.22			1.08		2.4
179			2.77	1.16				1.97	2.11			1.91		0.91
180				1.56				3.44	1.53			1.39		1.16
181				0.79				0.47	1.85			1.93		2.72
182				0.88				2.13	1.72			2.4		1.43
183				3.99				4.57	3.58			2.94		1.04
184				1.32				1.13	1.69			3.63		2.14
185				1.02				1.97				1.48		1.89
186				1.16				3.07				2.24		2.25
187				2.5				1.61				2.72		1.01
188				1.97				2.58				1.97		1.54
189				1.01				0.99				1.13		1.78
190		2.4		1.75		2.66	1.91	1.53				1.68		1.25
191		1.82		3		2.16	1.64	1.61				1.3		2.42
192		0.7		2.5			0.83	2.21				1.06		1.3
193				2.57				0.82				2.2		3.07
194				1.28				1.6				1.01		1.01
195				1.08				0.83				1.59		4.56
196				1.26				2.62				1.36		2.62
197				1.2				3.61				2.71		1.16
198				1.3				1.16				3		2.77
199				1.02				1.13				1.26
200				1.62				3.6				2.36		3.66
201				1.47				2.67				1.64		2.7
202				2.8				1.91				2.38		1.44
203				1.08				2.39				4.14		1.86
204				2.08				2.87				1.58		1.92
205								2.14						2.76
206								1.26						3.59
207								2.04						2.16
208								1.43						3.65
209								1.16						1.36
210				1.14				2.1				1.35		1.39
211				3.63				2.18				1.13		2.02
212								1.24						1.19
213								1.04						6.01
214								2.42						3.41
215								1.19						1.84
216								2.08						2.89
217								1.82						1.59
218								1.91						2.95
219								1.39						2.71
220								1.41	1.01				2.2	1.36
221								1.02					1.15	1.02
222								3.91						2.7
223								2.24						1.14
224														2.6
225														1.16
226														1.3
227
228
229														1.9
230														1.25
