# Supplementary material for: Disrupted glucocorticoid receptor cell signalling causes a ciliogenesis defect in the fetal mouse renal tubule
Source: EMBO Rep. 2025 Apr 17;26(11):2883–909. doi: 10.1038/s44319-025-00454-0 (PMC12152183; doi:10.1038/s44319-025-00454-0)
Supplement: Supplementary file 10 — Source data Fig. 7 [file 44319_2025_454_MOESM10_ESM.zip]

Archive with 65 entries (52 files):
- Source Data - Figure 7/
- Source Data - Figure 7/7A/
- Source Data - Figure 7/7A/P-AKT and AKT beta-actin.jpg
- Source Data - Figure 7/7A/P-AKT and AKT densitometry.xlsx
- Source Data - Figure 7/7A/P-AKT and AKT.jpg
- Source Data - Figure 7/7A/Thumbs.db
- Source Data - Figure 7/7B/
- Source Data - Figure 7/7B/AMPKa beta-actin.jpg
- Source Data - Figure 7/7B/AMPKa.jpg
- Source Data - Figure 7/7B/P-AMPK and AMPKa densitometry.xlsx
- Source Data - Figure 7/7B/P-AMPKa beta-actin.jpg
- Source Data - Figure 7/7B/P-AMPKa.jpg
- Source Data - Figure 7/7B/Thumbs.db
- Source Data - Figure 7/7C/
- Source Data - Figure 7/7C/Beta-catenin densitometry.xlsx
- Source Data - Figure 7/7C/Beta-catenin.jpg
- Source Data - Figure 7/7C/P-beta catenin and beta-catenin beta-actin.jpg
- Source Data - Figure 7/7C/P-beta-catenin.jpg
- Source Data - Figure 7/7C/Thumbs.db
- Source Data - Figure 7/7D/
- Source Data - Figure 7/7D/ERK beta-actin.jpg
- Source Data - Figure 7/7D/ERK.jpg
- Source Data - Figure 7/7D/P-ERK and ERK densitometry.xlsx
- Source Data - Figure 7/7D/P-ERK beta-actin.jpg
- Source Data - Figure 7/7D/P-ERK.jpg
- Source Data - Figure 7/7D/Thumbs.db
- Source Data - Figure 7/7E/
- Source Data - Figure 7/7E/JNK beta-actin.jpg
- Source Data - Figure 7/7E/JNK western blot densitometry.xlsx
- Source Data - Figure 7/7E/JNK.jpg
- Source Data - Figure 7/7E/Thumbs.db
- Source Data - Figure 7/7F/
- Source Data - Figure 7/7F/P-S6 and S6 densitometry.xlsx
- Source Data - Figure 7/7F/P-S6.jpg
- Source Data - Figure 7/7F/S6.jpg
- Source Data - Figure 7/7F/Thumbs.db
- Source Data - Figure 7/7G/
- Source Data - Figure 7/7G/SUFU beta-actin.jpg
- Source Data - Figure 7/7G/SUFU densitometry.xlsx
- Source Data - Figure 7/7G/SUFU.jpg
- Source Data - Figure 7/7G/Thumbs.db
- Source Data - Figure 7/7H/
- Source Data - Figure 7/7H/AURKA beta-actin.jpg
- Source Data - Figure 7/7H/AURKA densitometry.xlsx
- Source Data - Figure 7/7H/AURKA.jpg
- Source Data - Figure 7/7H/Thumbs.db
- Source Data - Figure 7/7I/
- Source Data - Figure 7/7I/AceTub beta-actin.jpg
- Source Data - Figure 7/7I/AceTub densitometry.xlsx
- Source Data - Figure 7/7I/AceTub.jpg
- Source Data - Figure 7/7I/Thumbs.db
- Source Data - Figure 7/7J/
- Source Data - Figure 7/7J/CEP290 beta-actin.jpeg
- Source Data - Figure 7/7J/CEP290 densitometry.xlsx
- Source Data - Figure 7/7J/CEP290.jpeg
- Source Data - Figure 7/7K/
- Source Data - Figure 7/7K/IFT88 beta-actin.jpg
- Source Data - Figure 7/7K/IFT88 densitometry.xlsx
- Source Data - Figure 7/7K/IFT88.jpg
- Source Data - Figure 7/7K/Thumbs.db
- Source Data - Figure 7/7L/
- Source Data - Figure 7/7L/KIF3A beta-actin.jpeg
- Source Data - Figure 7/7L/KIF3A densitometry.xlsx
- Source Data - Figure 7/7L/KIF3A.jpeg
- Source Data - Figure 7/7L/Thumbs.db
