# Supplementary material for: Disrupted glucocorticoid receptor cell signalling causes a ciliogenesis defect in the fetal mouse renal tubule
Source: EMBO Rep. 2025 Apr 17;26(11):2883–909. doi: 10.1038/s44319-025-00454-0 (PMC12152183; doi:10.1038/s44319-025-00454-0)
Supplement: Supplementary file 10 — Source data Fig. 7 [file 44319_2025_454_MOESM10_ESM.zip › Source Data - Figure 7/7A/P-AKT and AKT densitometry.xlsx]

## Sheet: Sheet1
Lane	P-AKT	Beta-actin	Protein/beta-actin	Standardised to WT		P-AKT/AKT	Standardised to WT
Wildtype 1	9991.87	15059.2	0.663506	0.601883		1.48806	0.260575
Wildtype 2	18418.4	14405.2	1.2786	1.15985		14.5108	2.54099
Wildtype 3	33011.9	22601.9	1.46058	1.32493		3.95063	0.691795
Wildtype 4	18239.8	18115.6	1.00685	0.913343		2.89327	0.50664
Knockout 1	21387.1	19239.4	1.11163	1.00839		5.94592	1.04119
Knockout 2	15927	23532.8	0.676799	0.613941		4.12593	0.722491
Knockout 3	16492.8	25470.1	0.647537	0.587396		0.927753	0.162459
Knockout 4	23134.8	25480.2	0.907953	0.823626		6.06537	1.06211
			Mean (WT)			Mean (WT)
			1.10238			5.7107
Lane	AKT	Beta-actin	Protein/beta-actin	Standardised to WT
Wildtype 1	11682.1	26199.8	0.445885	1.42489
Wildtype 2	2917	33105.2	0.0881131	0.281578
Wildtype 3	16206.6	43836.3	0.369708	1.18145
Wildtype 4	13693.6	39349.5	0.347999	1.11208
Knockout 1	6862.48	36706.3	0.186957	0.597446
Knockout 2	6893.73	42025.9	0.164035	0.524198
Knockout 3	24418.1	34984.8	0.697962	2.23044
Knockout 4	6514.68	43519.9	0.149694	0.47837
			Mean (WT)
			0.312926
