# Supplementary material for: Disrupted glucocorticoid receptor cell signalling causes a ciliogenesis defect in the fetal mouse renal tubule
Source: EMBO Rep. 2025 Apr 17;26(11):2883–909. doi: 10.1038/s44319-025-00454-0 (PMC12152183; doi:10.1038/s44319-025-00454-0)
Supplement: Supplementary file 10 — Source data Fig. 7 [file 44319_2025_454_MOESM10_ESM.zip › Source Data - Figure 7/7B/P-AMPK and AMPKa densitometry.xlsx]

## Sheet: Sheet1
Lane	P-AMPKa(Thr172)	Beta-actin	Protein/beta-actin	Standardised to WT		Lane	P-AMPKa(Thr172)/total AMPKa	Standardised to WT
Wildtype 1	7540.97	16938.9	0.445187	1.26667		Wildtype 1	0.301568	0.545179
Wildtype 2	2857.49	21568.8	0.132483	0.376947		Wildtype 2	0.244012	0.441129
Wildtype 3	14664.9	33853.6	0.433185	1.23252		Wildtype 3	0.46828	0.846564
Wildtype 4	9370	23721.9	0.394994	1.12386		Wildtype 4	1.19876	2.16713
Knockout 1	3707.07	20024.4	0.185128	0.526736		Knockout 1	0.761029	1.3758
Knockout 2	21991.2	30952.8	0.710477	2.02149		Knockout 2	1.10614	1.99971
Knockout 3	25827.3	19357.4	1.33424	3.79625		Knockout 3	1.1339	2.04989
Knockout 4	7057.34	19959.7	0.35358	1.00603		Knockout 4	0.610955	1.10449
			Mean (WT)				Mean (WT)
			0.351462				0.553154
Lane	Total AMPKa	Beta-actin	Protein/beta-actin	Standardised to WT
Wildtype 1	18181.1	12315.8	1.47624	1.80374
Wildtype 2	8712.41	16046.9	0.542935	0.663382
Wildtype 3	22212	24011.5	0.925055	1.13027
Wildtype 4	5552.15	16850	0.329503	0.402602
Knockout 1	4702.75	19332.2	0.24326	0.297226
Knockout 2	16995.5	26460.4	0.6423	0.784792
Knockout 3	23972.3	20372.9	1.17668	1.43772
Knockout 4	14286	24685	0.578733	0.707122
			Mean (WT)
			0.818434
