# Supplementary material for: Disrupted glucocorticoid receptor cell signalling causes a ciliogenesis defect in the fetal mouse renal tubule
Source: EMBO Rep. 2025 Apr 17;26(11):2883–909. doi: 10.1038/s44319-025-00454-0 (PMC12152183; doi:10.1038/s44319-025-00454-0)
Supplement: Supplementary file 10 — Source data Fig. 7 [file 44319_2025_454_MOESM10_ESM.zip › Source Data - Figure 7/7C/Beta-catenin densitometry.xlsx]

## Sheet: Sheet1
Lane	P-β-catenin	β-actin	Protein/β-actin		P-β-catenin/β-catenin	Standardised to WT
Wildtype 1	75415.4	33899.5	2.22468		1.78342	0.945938
Wildtype 2	60363.1	35273.2	1.7113		2.14297	1.13665
Wildtype 3	58402.9	39781.4	1.46809		1.98205	1.05129
Wildtype 4	66630.2	37601.1	1.77203		1.63294	0.866123
GRnull 1	74755.3	45200.9	1.65384		2.06245	1.09394
GRnull 2	68965.2	48453.6	1.42332		1.73361	0.919522
GRnull 3	64360.5	41922.7	1.53522		2.17199	1.15204
GRnull 4	73341.6	40384.8	1.81607		1.61059	0.854271
					Mean (WT)
					1.88534
Lane	Total β-catenin	β-actin	Protein/β-actin
Wildtype 1	42287	33899.5	1.24742
Wildtype 2	28168	35273.2	0.798566
Wildtype 3	29466	39781.4	0.740697
Wildtype 4	40803.8	37601.1	1.08518
GRnull 1	36245.9	45200.9	0.801884
GRnull 2	39781.1	48453.6	0.821015
GRnull 3	29632.1	41922.7	0.706827
GRnull 4	45537	40384.8	1.12758
