# Supplementary material for: Disrupted glucocorticoid receptor cell signalling causes a ciliogenesis defect in the fetal mouse renal tubule
Source: EMBO Rep. 2025 Apr 17;26(11):2883–909. doi: 10.1038/s44319-025-00454-0 (PMC12152183; doi:10.1038/s44319-025-00454-0)
Supplement: Supplementary file 10 — Source data Fig. 7 [file 44319_2025_454_MOESM10_ESM.zip › Source Data - Figure 7/7D/P-ERK and ERK densitometry.xlsx]

## Sheet: Sheet1
Lane	P-ERK	Beta-actin	Protein/beta-actin	Standardised to WT		P-ERK/ERK (Protein/beta-actin)	Standardised to WT
Wildtype 1	20260	17410.3	1.16368	1.15335		1.14145	1.1254
Wildtype 2	13715.9	16346.6	0.839068	0.831621		0.804824	0.793506
Wildtype 3	24459.9	22941.2	1.0662	1.05673		1.24607	1.22855
Wildtype 4	26149.1	27045	0.966874	0.958293		0.864713	0.852552
Knockout 1	22396.7	25083.1	0.8929	0.884974		0.759943	0.749256
Knockout 2	25164.1	30886.3	0.814732	0.807501		0.696558	0.686763
Knockout 3	19909.6	25064.1	0.794349	0.787299		0.629887	0.621029
Knockout 4	24299.6	33733.6	0.720337	0.713943		0.551051	0.543302
			Mean (WT)			Mean (WT)
			1.00896			1.01426
Lane	Total ERK	Beta-actin	Protein/beta-actin	Standardised to WT
Wildtype 1	26156.4	21137.8	1.23743	1.01043
Wildtype 2	23044	18210.5	1.26543	1.03329
Wildtype 3	21064.6	20282.3	1.03857	0.848054
Wildtype 4	31944.7	23537.5	1.35718	1.10822
Knockout 1	30619.7	21470.3	1.42614	1.16453
Knockout 2	35285	24853.8	1.4197	1.15927
Knockout 3	28375.3	18537.5	1.5307	1.2499
Knockout 4	40789.3	25707.6	1.58666	1.2956
			Mean (WT)
			1.22465
