# Supplementary material for: Disrupted glucocorticoid receptor cell signalling causes a ciliogenesis defect in the fetal mouse renal tubule
Source: EMBO Rep. 2025 Apr 17;26(11):2883–909. doi: 10.1038/s44319-025-00454-0 (PMC12152183; doi:10.1038/s44319-025-00454-0)
Supplement: Supplementary file 10 — Source data Fig. 7 [file 44319_2025_454_MOESM10_ESM.zip › Source Data - Figure 7/7E/JNK western blot densitometry.xlsx]

## Sheet: Sheet1
Lane	P-JNK	Beta-actin	Protein/beta-actin	Standardised to 1		Lane	P-JNK	Beta-actin	Protein/beta-actin	Standardised to WT
Wildtype 1						Wildtype 1
Wildtype 2						Wildtype 2
Wildtype 3						Wildtype 3
Wildtype 4						Wildtype 4
Knockout 1						Knockout 1
Knockout 2						Knockout 2
Knockout 3						Knockout 3
Knockout 4						Knockout 4
Lane	JNK	Beta-actin	Protein/beta-actin	Standardised to 1		Lane	JNK	Beta-actin	Protein/beta-actin	Standardised to WT
Wildtype 1	39524.8	34700.7	1.13902	0.775978		Wildtype 1	39524.8	34700.7	1.13902	0.93365
Wildtype 2	32854.5	22382.7	1.46785	1		Wildtype 2	32854.5	22382.7	1.46785	1.20319
Wildtype 3	23707.7	19273.7	1.23005	0.837996		Wildtype 3	23707.7	19273.7	1.23005	1.00827
Wildtype 4	28169.6	27009.9	1.04293	0.710517		Wildtype 4	28169.6	27009.9	1.04293	0.854888
Knockout 1	28339.3	34173	0.829289	0.564967		Knockout 1	28339.3	34173	0.829289	0.679764
Knockout 2	32516.4	34618.1	0.939287	0.639905		Knockout 2	32516.4	34618.1	0.939287	0.769929
Knockout 3	30646.2	30693.6	0.998457	0.680216		Knockout 3	30646.2	30693.6	0.998457	0.81843
Knockout 4	43088.7	38772.6	1.11132	0.757105		Knockout 4	43088.7	38772.6	1.11132	0.910943
									Mean (WT)
									1.21997
