# Supplementary material for: Disrupted glucocorticoid receptor cell signalling causes a ciliogenesis defect in the fetal mouse renal tubule
Source: EMBO Rep. 2025 Apr 17;26(11):2883–909. doi: 10.1038/s44319-025-00454-0 (PMC12152183; doi:10.1038/s44319-025-00454-0)
Supplement: Supplementary file 10 — Source data Fig. 7 [file 44319_2025_454_MOESM10_ESM.zip › Source Data - Figure 7/7F/P-S6 and S6 densitometry.xlsx]

## Sheet: Sheet1
Lane	P-S6	Beta-actin	Protein/beta-actin	Standardised to WT		P-S6/S6 (protein/beta-actin)	Standardised to WT
Wildtype 1	48771.8	21149.5	2.30605	1.48504		1.60414	1.51073
Wildtype 2	26243.2	19120.1	1.37255	0.883889		0.879665	0.828443
Wildtype 3	25812.7	26477.2	0.974902	0.627814		1.00088	0.942602
Wildtype 4	48581.2	31183.6	1.55791	1.00326		0.762635	0.718228
Knockout 1	35643.2	28541.3	1.24883	0.804217		0.856201	0.806345
Knockout 2	58872	35052.8	1.67953	1.08157		1.03077	0.970745
Knockout 3	51492.1	27478.7	1.87389	1.20674		1.21663	1.14578
Knockout 3	37705.9	37616.2	1.00238	0.645511		0.72047	0.678518
			Mean (WT)			Mean (WT)
			1.55285			1.06183
Lane	S6	Beta-actin	Protein/beta-actin	Standardised to WT
Wildtype 1	23946.1	16657.4	1.43757	0.956033
Wildtype 2	22025.7	14116.2	1.56031	1.03766
Wildtype 3	13583.3	13945.3	0.974042	0.647773
Wildtype 4	34142.9	16713.8	2.0428	1.35853
Knockout 1	23643.2	16209.8	1.45857	0.970003
Knockout 2	29842.4	18315	1.62939	1.08361
Knockout 3	21336.7	13852.9	1.54024	1.02431
Knockout 3	25607.7	18405.7	1.39129	0.925258
			Mean (WT)
			1.50368
