# Supplementary material for: Disrupted glucocorticoid receptor cell signalling causes a ciliogenesis defect in the fetal mouse renal tubule
Source: EMBO Rep. 2025 Apr 17;26(11):2883–909. doi: 10.1038/s44319-025-00454-0 (PMC12152183; doi:10.1038/s44319-025-00454-0)
Supplement: Supplementary file 10 — Source data Fig. 7 [file 44319_2025_454_MOESM10_ESM.zip › Source Data - Figure 7/7G/SUFU densitometry.xlsx]

## Sheet: Sheet1
Lane	SUFU	Beta-actin	Protein/beta-actin	Standardised to WT
Wildtype 1	47469.8	32948.4	1.44073	1.01686
Wildtype 2	26003	17463.7	1.48898	1.05091
Wildtype 3	30381.3	22720.4	1.33718	0.943771
Wildtype 4	46301.3	33060.5	1.4005	0.988463
Knockout 1	43896.3	34295.3	1.27995	0.903379
Knockout 2	44905.3	38409.2	1.16913	0.825161
Knockout 3	35820.2	36406.5	0.983896	0.694426
Knockout 4	55687.2	40798.3	1.36494	0.963365
			Mean (WT)
			1.41685
