# Supplementary material for: Disrupted glucocorticoid receptor cell signalling causes a ciliogenesis defect in the fetal mouse renal tubule
Source: EMBO Rep. 2025 Apr 17;26(11):2883–909. doi: 10.1038/s44319-025-00454-0 (PMC12152183; doi:10.1038/s44319-025-00454-0)
Supplement: Supplementary file 10 — Source data Fig. 7 [file 44319_2025_454_MOESM10_ESM.zip › Source Data - Figure 7/7H/AURKA densitometry.xlsx]

## Sheet: Sheet1
Lane	AURKA	Beta-actin	Protein/beta-actin	Standardised to veh
VEH 1	43399.2	30476.5	1.42402	0.96125
VEH 2	35132.2	17667.9	1.98848	1.34227
VEH 3	60992.3	46239.2	1.31906	0.890398
VEH 4	37515	31415.7	1.19415	0.80608
DEX 1	28172.7	33751.5	0.834707	0.563448
DEX 2	29774.1	28988.5	1.0271	0.693319
DEX 3	41617.8	53804.2	0.773505	0.522135
DEX 4	28718.8	36395.1	0.789084	0.532651
			Mean (veh)
			1.48143
