# Supplementary material for: Disrupted glucocorticoid receptor cell signalling causes a ciliogenesis defect in the fetal mouse renal tubule
Source: EMBO Rep. 2025 Apr 17;26(11):2883–909. doi: 10.1038/s44319-025-00454-0 (PMC12152183; doi:10.1038/s44319-025-00454-0)
Supplement: Supplementary file 10 — Source data Fig. 7 [file 44319_2025_454_MOESM10_ESM.zip › Source Data - Figure 7/7I/AceTub densitometry.xlsx]

## Sheet: Sheet1
Lane	AceTub	Beta-actin	AceTub/beta-actin	Standardised to WT
Wildtype 1	23667.1	26199.8	0.903329	0.912069
Wildtype 2	29813.3	33105.2	0.900562	0.909274
Wildtype 3	45164.7	43836.3	1.0303	1.04027
Wildtype 4	44365.7	39349.5	1.12748	1.13839
Knockout 1	48226.1	36706.3	1.31384	1.32655
Knockout 2	45248.8	42025.9	1.07669	1.08711
Knockout 3	36329.9	34984.8	1.03845	1.04849
Knockout 4	52579.9	43519.9	1.20818	1.21987
			Mean (WT)
			0.990418
