# Supplementary material for: Disrupted glucocorticoid receptor cell signalling causes a ciliogenesis defect in the fetal mouse renal tubule
Source: EMBO Rep. 2025 Apr 17;26(11):2883–909. doi: 10.1038/s44319-025-00454-0 (PMC12152183; doi:10.1038/s44319-025-00454-0)
Supplement: Supplementary file 10 — Source data Fig. 7 [file 44319_2025_454_MOESM10_ESM.zip › Source Data - Figure 7/7J/CEP290 densitometry.xlsx]

## Sheet: Sheet1
Sample	CEP290	Beta-actin	Protein/loading control	Standardised to WT
WT 1	83456.2	33801.5	2.46901	1.32311
WT 2	64680.2	34409.7	1.87971	1.00731
WT 3	71053.7	41343.7	1.71861	0.920978
WT 4	52177.1	37350.7	1.39695	0.748606
GR-null 1	48513	31898.9	1.52084	0.814994
GR-null 2	47517.7	35669.3	1.33217	0.713893
GR-null 3	105727	40943.7	2.58225	1.38379
GR-null 4	135781	37771.4	3.59481	1.92641
			Mean (WT)
			1.86607
