# Supplementary material for: Disrupted glucocorticoid receptor cell signalling causes a ciliogenesis defect in the fetal mouse renal tubule
Source: EMBO Rep. 2025 Apr 17;26(11):2883–909. doi: 10.1038/s44319-025-00454-0 (PMC12152183; doi:10.1038/s44319-025-00454-0)
Supplement: Supplementary file 10 — Source data Fig. 7 [file 44319_2025_454_MOESM10_ESM.zip › Source Data - Figure 7/7K/IFT88 densitometry.xlsx]

## Sheet: Sheet1
Lane	IFT88	Beta-actin	IFT88/beta-actin	Standardised to WT
Wildtype 1	36345.3	15059.2	2.4135	1.14197
Wildtype 2	27980.8	14405.2	1.94241	0.91907
Wildtype 3	46551	22601.9	2.0596	0.974523
Wildtype 4	36924.9	18115.6	2.03829	0.964438
Knockout 1	39995.5	19239.4	2.07883	0.983619
Knockout 2	45568.7	23532.8	1.93639	0.916221
Knockout 3	29380.3	25470.1	1.15352	0.5458
Knockout 4	45352.8	25480.2	1.77992	0.842189
			Mean (WT)
			2.11345
