# Supplementary material for: Disrupted glucocorticoid receptor cell signalling causes a ciliogenesis defect in the fetal mouse renal tubule
Source: EMBO Rep. 2025 Apr 17;26(11):2883–909. doi: 10.1038/s44319-025-00454-0 (PMC12152183; doi:10.1038/s44319-025-00454-0)
Supplement: Supplementary file 10 — Source data Fig. 7 [file 44319_2025_454_MOESM10_ESM.zip › Source Data - Figure 7/7L/KIF3A densitometry.xlsx]

## Sheet: Sheet1
Sample	KIF3A	Beta-actin	Protein/loading control	Standardised to WT
WT 1	26948.3	26216.5	1.02791	1.05369
WT 2	28306	27266.6	1.03812	1.06415
WT 3	31001.8	32983.5	0.939918	0.963489
WT 4	27008.4	30136.8	0.896195	0.918669
KO 1	29310	26002.8	1.12719	1.15545
KO 2	30547.8	29242.1	1.04465	1.07085
KO 3	35471.4	33630.8	1.05473	1.08118
KO 4	33670.3	30868	1.09078	1.11814
			Mean (WT)
			0.975536
