# Supplementary material for: Disrupted glucocorticoid receptor cell signalling causes a ciliogenesis defect in the fetal mouse renal tubule
Source: EMBO Rep. 2025 Apr 17;26(11):2883–909. doi: 10.1038/s44319-025-00454-0 (PMC12152183; doi:10.1038/s44319-025-00454-0)
Supplement: Supplementary file 11 — Figure EV2 Source Data [file 44319_2025_454_MOESM11_ESM.zip]

Archive with 7 entries (4 files):
- Source Data - Figure EV2/
- Source Data - Figure EV2/EV2A/
- Source Data - Figure EV2/EV2A/Control hoescht, DBA, GR, LTL.tif
- Source Data - Figure EV2/EV2A/GR-null hoescht, DBA, GR, LTL.tif
- Source Data - Figure EV2/EV2B/
- Source Data - Figure EV2/EV2B/GR and beta-actin.jpg
- Source Data - Figure EV2/EV2B/GR western blot densitometry.xlsx
