# Supplementary material for: Disrupted glucocorticoid receptor cell signalling causes a ciliogenesis defect in the fetal mouse renal tubule
Source: EMBO Rep. 2025 Apr 17;26(11):2883–909. doi: 10.1038/s44319-025-00454-0 (PMC12152183; doi:10.1038/s44319-025-00454-0)
Supplement: Supplementary file 11 — Figure EV2 Source Data [file 44319_2025_454_MOESM11_ESM.zip › Source Data - Figure EV2/EV2B/GR western blot densitometry.xlsx]

## Sheet: Sheet1
Lane	GR	β-actin	Protein/b-actin	Standardised to 1		Lane	GR	β-actin	Protein/b-actin	Standardised to WT
Wildtype 1	26145.9	35852.5	0.729264	0.828183		Wildtype 1	26145.9	35852.5	0.729264	0.943778
Wildtype 2	22390.4	31611.5	0.708298	0.804373		Wildtype 2	22390.4	31611.5	0.708298	0.916645
Wildtype 3	30730.5	34898.9	0.880559	1		Wildtype 3	30730.5	34898.9	0.880559	1.13958
Heterozygous 1	11250.5	37777.8	0.297806	0.338201		Heterozygous 1	11250.5	37777.8	0.297806	0.385406
Heterozygous 2	8981.8	29910.7	0.300287	0.341019		Heterozygous 2	8981.8	29910.7	0.300287	0.388617
Heterozygous 3	9749.22	32437.1	0.300557	0.341326		Heterozygous 3	9749.22	32437.1	0.300557	0.388967
Knockout 1	0	31929.5	0	0		Knockout 1	0	31929.5	0	0
Knockout 2	0	31911.3	0	0		Knockout 2	0	31911.3	0	0
Knockout 3	0	37322.9	0	0		Knockout 3	0	37322.9	0	0
						Batch 1	GR 1	Beta-actin 1	Mean of WT
									0.772707
