# Supplementary material for: Disrupted glucocorticoid receptor cell signalling causes a ciliogenesis defect in the fetal mouse renal tubule
Source: EMBO Rep. 2025 Apr 17;26(11):2883–909. doi: 10.1038/s44319-025-00454-0 (PMC12152183; doi:10.1038/s44319-025-00454-0)
Supplement: Supplementary file 12 — Figure EV4 Source Data [file 44319_2025_454_MOESM12_ESM.zip]

Archive with 7 entries (4 files):
- Source Data - Figure EV4/
- Source Data - Figure EV4/EV4A/
- Source Data - Figure EV4/EV4A/Control hoescht, AceTub, ARL13B.tif
- Source Data - Figure EV4/EV4A/GR-null hoescht, AceTub, ARL13B.tif
- Source Data - Figure EV4/EV4B/
- Source Data - Figure EV4/EV4B/Control hoescht, AceTub, DBA, PCNT.tif
- Source Data - Figure EV4/EV4B/GR-null hoescht, AceTub, DBA, PCNT.tif
