# Supplementary material for: Disrupted glucocorticoid receptor cell signalling causes a ciliogenesis defect in the fetal mouse renal tubule
Source: EMBO Rep. 2025 Apr 17;26(11):2883–909. doi: 10.1038/s44319-025-00454-0 (PMC12152183; doi:10.1038/s44319-025-00454-0)
Supplement: Supplementary file 13 — Figure EV5 Source Data [file 44319_2025_454_MOESM13_ESM.zip]

Archive with 10 entries (5 files):
- Source Data - Figure EV5/
- Source Data - Figure EV5/EV5A/
- Source Data - Figure EV5/EV5A/Control hoescht, AceTub, KI67, LTL.tif
- Source Data - Figure EV5/EV5A/GR-null hoescht, AceTub, KI67, LTL.tif
- Source Data - Figure EV5/EV5B/
- Source Data - Figure EV5/EV5B/GR-null proximal tubule proliferating cells.xlsx
- Source Data - Figure EV5/EV5C/
- Source Data - Figure EV5/EV5C/GR-null proximal tubule proliferating cells.xlsx
- Source Data - Figure EV5/EV5D/
- Source Data - Figure EV5/EV5D/IMCD3 serum ciliated cells.xlsx
