# Supplementary material for: Disrupted glucocorticoid receptor cell signalling causes a ciliogenesis defect in the fetal mouse renal tubule
Source: EMBO Rep. 2025 Apr 17;26(11):2883–909. doi: 10.1038/s44319-025-00454-0 (PMC12152183; doi:10.1038/s44319-025-00454-0)
Supplement: Supplementary file 13 — Figure EV5 Source Data [file 44319_2025_454_MOESM13_ESM.zip › Source Data - Figure EV5/EV5B/GR-null proximal tubule proliferating cells.xlsx]

## Sheet: WT
	WT GRnull 1249Q pup 1 A	WT GRnull 1249Q pup 1 B	WT GRnull 1249Q pup 1 C	WT GRnull 1249Q pup 1 D			WT GRnull 1249Q pup 4 A	WT GRnull 1249Q pup 4 B	WT GRnull 1249Q pup 4 C	WT GRnull 1249Q pup 4 D			WT GRnull 1249Q pup 5 A	WT GRnull 1249Q pup 5 B	WT GRnull 1249Q pup 5 C	WT GRnull 1249Q pup 5 D
Total cells	287	234	275	183			386	261	188	149			208	237	251	188
LTL positive cells	133	66	134	45			126	109	65	87			64	66	68	53
Total KI67 positive cells	37	45	31	26			60	36	41	8			36	66	46	52
KI67 LTL positive cells	5	24	17	3			11	5	6	1			2	7	2	2
KI67 AT LTL positive cells	2	1	2	0			2	2	1	0			0	1	0	0
					Average						Average						Average
KI67/total cells (%)	12.892	19.2308	11.2727	14.2077	14.4008		15.544	13.7931	21.8085	5.36913	14.1287		17.3077	27.8481	18.3267	27.6596	22.7855
KI67 LTL/total LTL cells (%)	3.7594	36.3636	12.6866	6.66667	7.70421		8.73016	4.58716	9.23077	1.14943	5.92438		3.125	10.6061	2.94118	3.77358	5.11146

## Sheet: KO
	KO GRnull 1241Q pup 2 A	KO GRnull 1241Q pup 2 B	KO GRnull 1241Q pup 2 C	KO GRnull 1241Q pup 2 D			KO GRnull 1249Q pup 2 A	KO GRnull 1249Q pup 2 B	KO GRnull 1249Q pup 2 C	KO GRnull 1249Q pup 2 D			KO GRnull 1249Q pup 6 A	KO GRnull 1249Q pup 6 B	KO GRnull 1249Q pup 6 C	KO GRnull 1249Q pup 6 D
Total cells	205	191	165	186			212	290	270	228			222	47	72	165
LTL positive cells	68	101	52	51			65	123	95	84			55	31	27	72
Total KI67 positive cells	21	19	16	23			23	42	52	41			36	2	32	23
KI67 LTL positive cells	1	3	1	0			2	4	2	13			9	0	4	2
KI67 AT LTL positive cells	0	1	1	0			0	1	2	6			3	0	0	0
					Average						Average						Average
KI67/total cells (%)	10.2439	9.94764	9.69697	12.3656	10.5635		10.8491	14.4828	19.2593	17.9825	15.6434		16.2162	4.25532	44.4444	13.9394	19.7138
KI67 LTL/total LTL cells (%)	1.47059	2.9703	1.92308	0	1.59099		3.07692	3.25203	2.10526	15.4762	5.9776		16.3636	0	14.8148	2.77778	8.48906
