# Supplementary material for: Disrupted glucocorticoid receptor cell signalling causes a ciliogenesis defect in the fetal mouse renal tubule
Source: EMBO Rep. 2025 Apr 17;26(11):2883–909. doi: 10.1038/s44319-025-00454-0 (PMC12152183; doi:10.1038/s44319-025-00454-0)
Supplement: Supplementary file 13 — Figure EV5 Source Data [file 44319_2025_454_MOESM13_ESM.zip › Source Data - Figure EV5/EV5D/IMCD3 serum ciliated cells.xlsx]

## Sheet: Dex
	DEX 1 A	DEX 1 B	DEX 1 C	DEX 1 D		DEX 2 A	DEX 2 B	DEX 2 C	DEX 2 D		DEX 3 A	DEX 3 B	DEX 3 C	DEX 3 D
1	4.02	12.7	2	3.19		3.56	1.88	1.8	1.04		2.35	2.55	3.2	1.18
2	5.92	2.69	0.81			4.1	2.36	2.77	2.46		1.95	3.22	4.82	3.23
3	6.35	8.8	5.57	2.27		3.5	2.77	5.49	3.08		1.54	1.04	3.96	5.82
4	1.71	5.69	1.47	2.58		3.18	3.98	3.29	5.61		3.08	3.61	2.83	5.83
5	1.95	1.68	1.27	2.48		2.48	1.78	4.17	5.63		1.81	1.46	1.36	1.05
6	2.15	5.04	5.04	3.96		2.92	2.36	2.78	7.24		3.14		2.51	4.78
7	7.83	1.82	1.52	1.97		3.35	3.32	3.33	2.5		1.15	1.92	2.44	5.66
8	2.62	2.3	1.28	3.28		4.09	3.8	3.13	4.54		1.59	2.11	1.72	2.42
9	4.93	3.19	3.13	2.36		1.81	2.94	2.78	1.66		3.49	2.71	1.52	3.33
10	1.75	4.92	1.68	2.34		5.64	4.07	2.83	0.96		2.73	1.43	2.35	6.2
11	6.77	3.93	0.99	1.69		5.19	1.8	8.17	1.84		4.13	2.84	1.58	3.46
12	3.44	4.48	1.36	2.75		4.16	1.81	3.53	2.65		7.91	2.31	2.9	1.8
13	5.13	12.3	1.62	2.29		2.78	5.56	5.73	1.04		3.75	1.71	2.71	1.89
14	6.01	1.4	5.91	1.82		2.79	1.43	7.44	3.16		2.71	1.52	2.88	2.12
15	3.91	3.22	3.39	0.96		1.86	3.54	4.89	2.52		1.3	1.34	2.94	2.19
16	13.8	3.72	6.46	1.12		2.02	1.96	3.47	3.51		1.15	4.77	3.43	3.32
17	4.16	11.3	1.32	2.35		3.36	2.64	3.4	2.57		5.35	3.15	2.68	7.39
18	2.69	7.39	1.32	2.38		1.96	6.61	5.01	2.65		1.15	2.49	2.37	3.67
19	4.34	1.95	1.76	3.03		2.17	2.85	2.97	2.45		2.26	3.17	2.73	1.86
20	3.73	1.49	1.24	3.13		4.46	12.9	2.42	1.26		1.87	2.51	0.96	4.13
21	2.33	1.47	1.64	2.74		2.36	2.6	1.83	3.33		7.12	4.84	1.16	7.06
22	11.6	5.28	1.41	3.12		1.08	2.25	1.81	3.84		3.1	4.31	2.24	4.25
23	1.83	1.68	3.45	2.29		2.2	1.28	13.4	3.62		3.99	4.31	1.25	3.87
24	1.73	3.67	1.46	3.84		1.41	3.19	3.89	1.64		4.77	1.61	1.7	2.25
25	3.21	5.87	0.93	1.02		3.15	4.86	1.8	1.14		2.76	2.93	2.2	2.9
26	2.96	5.59	1.85	2.99		1.71	5.33	3.33	2.24		2.34	2.54	5.11	7.02
27	2.89	9.98	4.55	1.82		1.97	3.55	2.17	3.83		2.66	1.41	3.84	4.88
28	2.96	1.76	1.43	1.39		3.84		1.58	2.66		2.59	2.23	1.93	5.88
29	2.33	3.82	1.24	2.73		2.74	2.02	1.75	4.66		1.43	2.05	2.72	3.1
30	3.54	12.3	1.69	3.76		1.89	4.61	2.22	2.98		2.38	2.58	3.01	5.7
31	0.79	3.2	2.68	2.56		4.57	7.02	1.67	1.86		3.86	5.76	2.35	6.27
32	1.36	3.11	3.13	2.67		3.85	3.06	1.69	2.49		2.23	1.25	4.37	6.33
33	1.25	8.29	4.3	1.71		2.61	2.38	2.15	6.73		2.95	1.59	1.14	2.36
34	1.92	5.74	2.79	2.88		2.55	2.63	5.31	5.5		2	1.08	1.47	5.77
35	13.2	8.4	2.5	3.13		3.72	4.49	0.84	1.7		3.29	2.25	3.3	1.81
36	5.94	3.67	1.06	1.58		3.93	3.25	1.93	2.45		3.06	2.25	1.13	3.62
37	6.3	2.77	1.97	1.53		4.46	5.85	1.01	3.23		3.36	2.95	5.14	4.61
38	1.6	3.49	1.64	2.68		3.59	3.8	2.48	4.26		4.56	1.56	1.16
39	3.47	1.86	1.58	3.59		2.59	2.53	3.52	2.4		4.59	3.36	1.43	5.14
40	9.77	1.19	9.41	3.52		2.74	1.28	14	1.77		2.72	1.16	5.09	1.28
41	2.22	2.9	10.8	2.58		3.4	1.28	3.82	2.15		2.27	2.74	2.34	2.86
42	2.8	3.98	1.78	1.55		2.48	4.32	1.12	5.31		4.51	3.66	3.65	2.24
43	1.82	2.63	4.75	1.94		2.95	1.39	1.28	1.71		4.64	2.5	3.64	3.51
44	4.06	1.76	1.76	2.09		2.03	2.42	1.01	14.1		7.43	1.61	2.17	4.71
45	1.17	2.55	1.45	2.87		1.77	10.2	1.69	4.49		4.86	2.56	4	1.42
46	2.42	2.93	5.15	2.21		3.1	3.43	4.01	3.05		2.78	2.44	1.01	2.08
47	7.1	1.98	2.87	2.79		1.69	3.07	4.2	1.64		3.08	2.53	3.7	1.69
48	1.98	1.57	2.35	2		2.38	1.78	1.43	2.2		2.38	1.81	2.6	6.15
49	0.7	2.89	1.3	2.45		2.72	2.94	1.26	2.23		5.93	1.28	1.76	3.76
50	1.82	0.71	1.39	3.57		10.5	4.11	1.16	1.55		1.64	5.1	1.99	1.79
51	2.5	2.14	3.14	1.77		2.99	4.57	3.02	4.28		3.83	1.62	1.08	1.99
52	4.81	3.09	2.8	4.08		3.35	2.45	2.64	1.12		4.47	1.47	3.83	2.68
53	3.5	1.53	2.36	2.26		5.2	3.02	3.04	1.43		6.01	2.39	3.36	4.66
54	1.32	1.16	1.27	2.35		2.42	3.22	3.32	5.34		6.02	3.45	1.63	2.14
55	4.55	3.44	2.56	1.57		3.56	4.01	2.38	1.25		4.72	1.97	1.69	3.2
56	2.16	2.04	2.62	2.03		1.69	10.1	2.17	1.41		6.44	1.92	0.73	9.44
57	3.36	2.83	2.39	2.69		2.74	4.37	1.34	2.08		2.89	3.21	3.12	4.7
58	1.91	2.05	2.5	1.06		3.82	3.57	1.26	1.94		3.64	2.54	2.15	1.13
59	2.38	5.48	2.72	1.21		3.77	3.05	1.29	1.86		10.5	2.58	1.24	2.23
60	1.93	2.4	2.56	3.66		3.5	1.81	2.98	1.88		2.2	1.82	1.36	1.14
61	1.85	1.92	1.2	1.31		4.78	1.41	3.59	4.65		4.65	4.16	1.08	2.35
62	1.17	1.94	5.83	1.21		3.25	1.41	3.07	7.83		7.1	1.12	1.26	1.39
63	1.11	4.5	2.13	1.88		2.74	4.24	4.17	7.38			2.28	1.41	2.25
64	4.2	5.47	1.74	2.29		2.4	2.48	1.36	1.69		2.98	2.78	4.56	23.7
65	2.54	1.48	0.93	1.45		4.52	4.87	2.14	5.88		5.82	3.99	1.01	1.93
66	2.59	2.62	1.75	1.62		1.08	3.94	3.53	5.02		6.02	3.08	1.53	5.12
67	3.26	1.38	2.79	4.04		5.38	3.93	1.86	2.27		5.17	2.86	1.96	4.21
68	5.4	20.8	1.12	3.26		1.89	2.35	12	3.47		2.77	1.78	8.88	2.91
69	1.7	2.65	2.76	1.95		1.29	2.92	3.85	2.61		3.73	1.74	2.95	4.18
70	8.21	3	1.59	1.68		2.68	2.82	2.55	6.6		5.64	2.81	3.38	2.51
71	2.46	1.62	1.11	1.68		3.93	2.7	9.47	3.76		6.37	2.62	5.61	5.41
72	3.98	4.38	1.89	2.05		2.75	2.25	1.04	3.06		5.47	1.12	3.18	4.14
73	13.4	10.9	3.67	4.11		1.58	2.77	3	5.64		3.49	2.92	2.6	2.73
74	4.62	2.8	2.48	3.05		2.67	2.89	1.56	1.19		1.77	3.34	1.25	6.95
75	1.92	4.57	4.8	3.88		2.57	2.48	1.76	1.91		2.96	1.37	4.2	11.7
76	15.1	2.05	1.35	1.01		3.07	3.55	5.48	3		3.68	1.77	4.49	1.62
77	2.31	0.69	2.77	4.75		1.71	1.64	2.97	4.29		3.8	1.05	3.25	1.86
78	3.29	5.68	1.89	2.15		2.56	4.32	2.04	2.47		6.53	2.81	3.85	6.14
79	0.77	1.02	4.3	1.5		2.24	3.53	2.36	4.47		2.89	2.47	1.66	3.17
80	5.55	2.26	1.65	2.62		3.73	10.7	1.01	2.49		4.35	1.41	6.6	2.67
81	3.15	2.71	1.38	2.66		4.42			1.34		11.1	1.75	2.52	3.25
82	1.97	3.85	2.35	2.17		2.1		3.87	3.03		2.5	2.52	4.01	4.65
83	3.33	2.17	3.14	2.61		3.47		7.09	9.92		3.42	1.87	2.34	4.59
84	3.52	1.15		2.63		2.84		3.77	1.68		3.43	1.52	4.45	4.75
85	4.1	5.73		1.31		2.87		2.92	4.66		4.58	1.92	5.94	1.79
86	5.45	3.66		2.83		1.74		4.8	4.25		3.68	2.08	3.08	4.73
87	1.59	7.17		1.35		1.96		4.75	3.57		1.45	1.87	3.49	5.43
88	1.8	1.95		2.66		2.98		4.57	7.89		1.99	2.3	1.75	5.91
89	2.31	2.51		2.87		1.67		1.39	4.11		4.04	2.2	1.28	1.43
90	1.48	1.92		2.1		2.88		2.7	12.7		1.71	1.1	3.74	4.5
91	1.48	4.63		2.23		3.05		3.19	2.37		1.85	1.8	1.67	2.57
92	1.52	3.23		2.63		2.89		3.3	7.32		2.36	3.22	3.22	3.33
93	2.82	6.55		1.45		2.73		1.25	1.26		2.38	4.58	4.27	3.54
94	1.85	1.55		1.88		2.37		1.96	1.64		5.42	1.99	1.44	1.18
95	1.87	2.79		1.41		2.2		2.69	2.24		4.69	1.42	5.34	2.53
96	5.69	5.51		1.69		3.42		3.19	1.92		1.55	3.18	3.36	1.12
97	1.54	4.63		1.64		2.67		3.65	3.3		1.69	1.36	2.26	4.44
98	13.2	2.42				5.34		2.59	1.75		5.6	2.55	1.67	1.31
99	3.19	3.88				5.33		3.14	1.41		2.05	1.88	0.99	1.18
100	5.71	2.44				2.85		5.01	3.52		6.23	2.17	1.98	3.7
101	2.38	3.36				1.29		3.64	2.91		3.45	4.57	1.57	4.16
102	1.52	2.53				2.32		1.62	2.67		1.55	1.67	4.03	3.74
103	2.81	6.73				7.85		4.81	2.39		2.85	1.31	1.58	2.98
104	11.9	1.57				3.38		1.52	5.17		3.8	1.81	1.43	3.66
105	6.05	4.94				3.18		1.58	2.84		2.42	2.33	3.6	2.93
106	4.87	2.81				4.9		3.11	4.27		3.63	2.55	1.31	4.25
107	1.08	6.76				2.58		2.73	4.69		2.16	2.43	3.21	3.94
108	3.23	3.26				4.96		1.11	3.17		3.65	2.84	1.81	1.37
109	1.02	0.98				3.13		1.39	2.42		2.27	7.54	2.28	1.67
110	3.75	3.21				3.27		2.58	4.58		2.17	1.43	3.72	1.81
111	1.87	1.98				2.61		1.48	5.28		1.98	1.88	5.22	2.48
112	4.84	1.09				1.28		2.75	2.37		2.73	2.69	3.5	3.6
113	2.5	1.52				2.36		4.57	5.01		1.43	3.5	3.05	1.14
114	3.69	1.41				2.77		7.88	5.54		2.38	1.74	4.89	1.26
115	2.89	3.59				2.94		2.19	4.24		1.62	1.86	3.52	1.36
116	1.06	1.76				1.28		1.81	1.58		4.56	2.29	5.74	1.47
117	1.44	2.49				2.46		3.08	1.36		2.02	2.87	1.93	3.47
118	1.06	2.93				3.17		2.18	2.29		1.78	1.43	4.01	3.74
119	1.82	2.35				4.16		2.36	3.24		2.7	2.26	3.19	1.57
120	2.88	2.9				2.68		2.38	2.11		6.76	1.58	4.44	2.76
121	2.17	4				6.45		2.26	5.37		1.81	2.94	1.38	1.37
122	2.37					1.64		2.26	2.06		1.75	4.34	1.57	2.53
123	1.79	2.07				1.69		0.78	5.3		4.77	1.28	1.47	2.16
124	2.67	2.09				0.89		1.95	2.87		1.8	2.12	2.36	1.2
125	4.15	3.37				1.39		1.28	1.24		2.16	2.05	1.06
126	3.75	1.78				1.97		1.32	1.31		5.58	2.82	2.27
127	2.2	7.72				1.25		1.85	3.08		3.41	2.56	1.87
128	10.6	3.11				1.44		2.77	3.97		4.04	1.24	2.44
129	5.39	1.47				1.78		1.45	2.64		1.97	1.52	2.83
130	3.19	1.78				3.52		2.29	4.8		3.35	5.41	1.05
131	5.33	1.69				2.19		1.57	3.63		4.77	2.15	3.04
132	1.76	3.04				2.74		3.93	4.95		2.28	1.37	3.33
133	3.12	1.48							2.04		2.93	3.43	1.05
134	1.93	2.98							3.94		1.86	2.35	3.47
135	1.33	2.56							5.43		4.71	1.61	7.56
136	2.57	2.89							1.49		2.87	1.97	6.59
137	2.33	2.16							3.44		3.34	1.71	4.35
138	3.57	2.71							6.61		6.42	2.85	3.55
139	2.1	5.85							0.77		5.55	1.99	2.77
140	2.5								4.14		1.43	3.31	2.17
141	3.49								8.68		3.66	1.41	2.64
142	1.85								3.95		2.8	3.44	1.32
143	1.42								2.63		6.7	2.24	1.87
144	1.36								2.06		1.58	3.39	5.23
145	3.93								4.17			3.52	4.12
146	4.4								3.33			1.78	3.55
147	2.48								7.04			3.03	2.26
148									7.44			5.1	6.1
149									4.12			1.7	1.78
150									4.53			2.38	2.05
151									6.7			2.8	2.54
152									4.77			0.91
153									1.08			2.88
154									7.47			3.49
155									2.93			3.48
156									1.44			3.66
157									2.76			4
158									6.07			3.33
159									4.22			4.61
160									6.42			2.45
161									1.36			1.61
162									3.73			2.4	2.24
163									13.4			0.89
164												1.89
165									3.18			1.97
166									3.87			1.43
167									4.17			1.16
168									2.79			3.59
169									3.21			2.38
170									5.39			2.1
171									3.69			2.21
172									4.96
173									3.89
174									1.85
175									2.97
176									1.47
177									2.48
178									3.97
179									4.44
180									3.91
181									5.21
182
183
184
185
186
187
188
189
190
191
192
193
194
195
196
197
198
199
200
n-value	147	138	83	96		132	79	131	180		143	170	152	123
Average	3.59259	3.66891	2.56614	2.37333		2.98879	3.52722	3.09405	3.61244		3.52986	2.46276	2.82961	3.59707
Total cells	226	230	134	152		198	145	199	272		227	224	187	187
Cells w.o cilia	79	92	51	56		66	66	68	92		84	54	35	64
% cells with cilia	65.0442	60	61.9403	63.1579		66.6667	54.4828	65.8291	66.1765		62.9956	75.8929	81.2834	65.7754
Cilia >4	41	36	13	4		21	21	24	62		45	14	28	42
% of cilia >4	27.8912	26.087	15.6627	4.16667		15.9091	26.5823	18.3206	34.4444		31.4685	8.23529	18.4211	34.1463
	Total cilia
	1574

## Sheet: Veh
	VEH 1 A	VEH 1 B	VEH 1 C	VEH 1 D		VEH 2 A	VEH 2 B	VEH 2 C	VEH 2 D		VEH 3 A	VEH 3 B	VEH 3 C	VEH 3 D
1	4.14	5.83	2.78	4.78		5.22	3.04	3.1	2.84		3.31	1.84	3.24	3.81
2	1.98	5.69	3.79	3.23		2.68	0.83	0.72	2.29		2.86	0.95	2.52	1.57
3	5.66	3.45	2.35	4.06		2.35	1.13	1.28	2.05		3.55	1.21	2.24	1.76
4	4.42	1.38	4.76	2.18		3.05	2.03	3.35	1.57		3.29	2.56	1.71	0.88
5	4.99	4.39	3.66	3.36		1.55	2.32	2.41	0.96		3.83	2.35	2.78	1.06
6	1.7	3.8	2.09	1.48		1.68	1.62	2.77	2.34		6.08	5.63	1.41	1.34
7	5.11	3.25	10.7	1.89		5.01	2.78	1.1	3.07		1.96	1.45	2.69	1.53
8	1.34	4.29	3.12	2.44		2.58	1.07	2.16	1.13		2.45	3.67	1.72	1.05
9	1.86	5.23	4.98	4.28		2.44	2.75	1.1	1.1		7.11	2.44	1.63	1.25
10	1.02	4.46	5.89	2.76		1.99	2.27	2.39	4.29		1.41	1.71	1.16	1.21
11	2.79	1.72	2.72	1.48		1.32	3.93	2.16	2.09		1.17	2.18	1.75	0.93
12	5.51	1.91	3.45	1.98		2.24	2.26	1.02	1.46		2.52	4.88	2.58	3.05
13	1.28	1.07	0.98	1.48		1.94	2.16	1.45	2.12		4.34	2.34	1.13	2.87
14	1.72	3.08	1.03	1.69		3.58	2.75	4.35	2.39		1.82	2.53	1.79	3.58
15	1.84	1.14	1.72	1.89		2.14	4.38	5.6	2.48		4.2	1.6	1.58	2.88
16	3.75	1.33	1.63	3.88		1.07	2.21	2.32	3.9		3.35	1.88	0.27	1.47
17	1.73	1.84	1.44	1.69		4.32	2.35	1.6	2.42		1.79	1.97	2.75	1.11
18	1.84	1.06	2.63	4.13		2.78	1.77	2.55	1.03		2.72	2.5	0.77	1.71
19	0.86	2.31	1.4	1.19		2.56	5.67	2.59	4.07		2.5	3.26	1.24	2.4
20	1.44	2.81	1.28	3.04		3.9	2.63	1.8	2.56		0.83	2.68	0.76	1.62
21	1.21	2.92	2.13	3.07		2.21	2.58	1.29	1.1		0.96	4.94	1.42	3.42
22	2.87	2.67	2.14	3.02		1	2.11	1.2	2.58		2.38	2.93	4.13	1.34
23	3.7	2.62	2.6	2.81		1.55	1.93	1.79	1.36		1.21	0.84	3.07	2.08
24	2.35	2.78	1	2.98		2.89	3	1.82	1.08		5.22	2.07	3.19	2.53
25	4.12	3.85	3.18	2.44		1.38	3.04	2.08	1.2		2.29	1.64	1.35	1.21
26	4.13	2.22	2.78	4.45		1.32	1.02	2.02	3.01		1.19	3.7	1.39	1.29
27	1.14	1.13	1.02	1.67		3.08	2.54	3.07	2.53		2.52	1.31	2.82	2.35
28	2.12	1.33	1.4	4.5		2.1	2.04	1.12	2.28		1.12	2.62	1.87	3
29	4.71	1.95	1.86	3.99		2.08	2.8	1.24	2.9		4.3	1	3.17	1.53
30	4.66	2.23	1.65	4.58		2.3	3.08	1.96	2.15		3.65	2.66	1.08	4.8
31	2.13	5.16	1.34	1.22		1.43	2.38	2.38			1.77	3.36	6.38	1.25
32	2.54	1.3	0.7	5.18		2.79	1.67	3.88	1.07		1.13	3.02	3.34	2.05
33	2.07	1.32	2	2.62		2.36	4.61	3.7	1.31		2.42	2.42	4.67	1.42
34	1.28	2.96	1.83	3.21		2.8	4.07	4.01	2		1.35	3.38	1.76	0.67
35	0.9	2.26	1.25	1.31		4.26	1.55	3.85	0.6		4.28	2.96	5.25	0.76
36	1.66	3.44	1.87	1.77		3.62	1.36	1.61	1.28		2.19	4.07	2.9	2.68
37	2.43	2.22	1.97	0.83		3.24	1.29	1.97	1.18		3.16	4	3.45	9.93
38	1.11	3.46	0.4	4.21		3.97	1.99	1.27	1.34		0.93	4.39	2.2	1.2
39	2.25	1.03	4.21	1.01		1.21	2.38	2.03	1.18		3.83	3.19	0.96	2.41
40	3.07	2.6	1.88	2.98		3.58	3.4	1.02	1.17		3.07	4.71	2.42	1.2
41	5.29	1.84	2.53	3.1		4.97	3.7	2.62	3.59		3.84	4.16	1.39	4.06
42	2.13	2.82	1.71	3.56		3.25	2.76	4.36	1.76		0.3	4.63	1.05	3.01
43	1.43	1.79	1.68	2.59		2.6	2.02	2.61	2.12		2.15	5.28	1.53	4.93
44	2.97	3.11	4.54	2.33		4.08	3.66	2.15	2.39		2.35	3.66	2.71	2.44
45	2.81	1.5	4.73	3.42		1.12	2.68	1.25	2.94		3.48	2.28	2.31	4.03
46	1.86	1.27	2.24	3.33		2.66	0.86	1.07	4.23		1.75	4.47	1.75	2.91
47	0.45	3.53	4.72	2.45		3.51	0.84	3.66	1.44		1.31	4.45	2.83	1.1
48	1.3	2.53	1.99	3.62		3.02	2.32	2.54	3.13		1.49	2.27	1.06	3.24
49	4.93	1.29	5.85	4.18		4.05	3.92	2.54	1.24		1.24	4.95	1.76	2.53
50	1.03	2.01	2.85	3.09		1.49	5.1	1.02	2.32		3.84	3.57	1.31	1.02
51	3.74	2.19	2.97	1.59		2.3	4.11	0.6	2.01		2.15	2.02	1.08	2.12
52	2.76	2.37	1.09	2.86		3.97	3.96	2.39	2.16		2.3	4.48	1.58	1.08
53	1.22	1.65	1.6	2.75		3.02	4.16	2.89	2.65		1.13	5.06	2.25	1.74
54	2.1	1.67	1.24			2.12	3.8	1.45	2.07		1.58	3.45	0.84	2.25
55	6.22	5.61	1	5.86		3.6	9.18	3.77	2.12		3.04	1.7	2.53	0.75
56	1.5	1.11	3.83	2.94		3.76	2.78	1.19	1.49		1.88	2.72	1.42	1.33
57	4.69	1.55	1.65	3.13		3.97	2.45	2.34	1.66		5.68	3.58	1.24	3.19
58	3.89	2.64	0.94	2.49		3.02	2.99	1.36	2.41		2.04	1.18	1.13	4.02
59	4.92	3.96	0.99	2.48		3.8	1.36	2.08	2.46		4.11	2.65	1.47	1.07
60	6.05	1.75	1.03	2.98		1.21	1.85	2.38	4.75		1.94	4.74	1.45	1.1
61	4.68	3.77	2.99	4.03		1.77	3.45	1.92	3.41		4.41	1.72	3.39	0.86
62	3.86	2.55	2.06	3.64		2.69	0.87	2.37	2.62		1.84	1.6	0.77	1.03
63	2.19	1.68	9.44	1.4		1.41	1.27	3.43	2.24		4	3.27	1.08	4.04
64	1.86	3.33	4.14	2.23		1.76	2.48	2.59	3.94		3.42	1.44	1.13	2.42
65	2.86	4.91	3.97	3.09		1.24	2.77	1.86	5.19		2.12	1.43	2.16	2.11
66	1.27	3.3	3.1	1.6		3.07	2.85	1.66	2.61		2.56	5.38	1.32	4.43
67	1.34	1.47	10.2	3.37		5.35	1.43	2.6	2.21		5.71	1.02	1.36	2.83
68	2.51	2.16	1.92	2.56		1.68	0.91	1.88	1.58		1.35	2.83	4	2.8
69	4.08	4.41	1.54	1.69		1.06	2.15	1.11	1.06		1.42	1.36	3.33	2.38
70	4.01	2.67	1.55	4.91		4.04	1.01	1.93	1.98		1.06	2.63	1.1	1.36
71	3.1	2.31	4.09	3.89		3.35	3.65	5	3.67		2.76	2.33	1.07	1.24
72	1.14	1.32	1.38	2.7		1	4.41	4.86	3.6		1.76	2.83	1.18	1.62
73	3.68	3.98	1.53	2.15		1.42	3.12	1.19	2.3		2.6	2.53	1.2	2.81
74	1.6	6.09	2.19	4.01		1.31	3.68	3.07	1.17		2.71	4.44	1.6	2.51
75	0.8	5.95	2.84	4.14			4.5	1.18	1.13		2.24	1.97	1.03	2.97
76	1.86	4.28	1.84	1.68		1.42	3.25	3.95	2.58		3.9	3.17	1.92	1.29
77	3.23	2.24	1.38	2.2		2.71	2.59	3.67	2.35		1.57	2.04	2.79	1.35
78	4.41	2.94	3.37	3.51		2.64	2.58	1.24	2.52		3.81	3.95	2.42	2.49
79	4.56	3.87	6.59	2.8		3.76	3.95	3.15	2.15		3.89	4.47	0.96	2.09
80	2.2	3.1	3.16	2.87		2.75	0.95	2.01	1.88		2.05	5.7	1.28	3.04
81	2.09	2.03	7.66	4.23		3.76	4.35	3.31	1.95		2.01	3.44	1.02	2.14
82	3.48	1.4		2.7		1.72	2.85	2.62	1.34		1.91	3.69	1.29	2.46
83	2.74	2.57	2.17	6.06		2.64	2.4	2.76	1.79		1.53	2.13	1.48	1.69
84	3.25	2.22	1.25	2.53		0.74	2.13	1.88	0.95		2.51	2.04	1.34	4.27
85	1.81	2.66		2.95		2.31	1.12	2.08	1.79		2.53	1.79	1.1	1.44
86	3.66	1.08	1.85	3.62		3.73	2.3	1.29	2.77		1.32	2.05	0.8	2.76
87	0.8	1.65	3.63	1.74		2.47	3.66	1.08	2.9		3.51	2.29	1.07	2.41
88	1.29	2.97	1.1	2.2		1.58	3.25	3.57	1.92		1.6	1.53	3.73	3.57
89	2.56	3.14	3.74	2.19		3.24	3.7	1.19	2.98		1.13	1.71	0.96	2.52
90	6.1	1.01	1.61	2.15		3.17	3.3	1.32	3.14		1.58	1.44	0.7	2.18
91	0.48	2.04	1.72	1.56		2.19	1.1	2.1	1.18		1.19	3.79	1.24	2.15
92	1.6	1.57	3	2		6.09	3.75	3.66	1.91		1.05	4.76	6.54	2.04
93	3.74	2.43	3.97	2.2		0.96	2.61	4.11	0.54		2.63	1.36	1.4	4
94	3.27	3.46	2.61	5.14		1.68	3.42	2.24	1.2		2.71	1.38	0.96	3.92
95	1.54	1.17	2.43	1.52		5.9	2.15	2.64	1.02		1.17	1.94	1.99	4.22
96	5.51	1.19	1.71	1.61		1.12	4.01	2.59	1.33		2.24	3.31	1.03	3
97	3.95	1.7	2.79	3.17		1.31	3.73	2.28				2.41		2.58
98	3.32	2.83	2.57	1.37		1.4	2.17	1.22	1.02		1.88	3.41	2.63	1.4
99	3.71	1.33	1.46	0.96		2.41	3.61	1.33	3.93		3.82	1.55	1.28	3.03
100	3.8	1.93	2.33	3.34			2.63	1.62	2.46		2.11	3.09	2.46	1.4
101	1.37	1.93	1.95	1.85		2.98	3.32	1.13	2.87		2.64	1.8	1.22	1.53
102	1.41	1.88	2	4.76		4.25	1.97	1.07	2.97		2.23	1.1	1.36	1.94
103	2.83	1.66	1.91	3.75		1.86	2.17	1.13	4.21		4.3	1.47	0.76	1.57
104	1.1	3.77		2.62		1.24	2.33	2.24	1.81		2.44	3.06	2.52	3.89
105	1.91	2.84	0.94	4.34		3.98	3.38	1.17	0.95		3.15	1.33	2.27	1.2
106	0.62	1.39	1.11	3.82		0.7	3.99	1.55	1.36		1.31	1.44	1.07	1.74
107	1.7	3.17	0.93	1.15		1.97	3.12	4.19	1.36		2.44	1.71	1.33	1.71
108	4.14	2.09		3.22		2.63	3.58	1.02	1.44		1.47	2.51	1.45	3.69
109	3.08	3.08		1.58		1.99	3.33		2.63		3.78	1.92	1.32	1.1
110	3.1	1.34		3.63		1.95	1.53		1.13		1.58	1.89	2.62	2.42
111	1.21	1.1		1.75		2.51	1.89		3.96		4.49	1.02	1.02	1.13
112	2.62	1.25		1.91		2.64	3.58		1.25		3.58	3.91	2.69	1.03
113	2.8	3.21		5.38		2.83	3.39		4.95		3.22	1.69	2.54	1.57
114	1.58	2.48		2.25			2.53		2.05		1.3	2.12	3.5	4.55
115	1.94	2.65		2.99		1.49	3.23		1.32		2.77	2.26	1.24	1.19
116	2.66	1.25		2.87		1.95	3.25		1.49		4.2	2.4	1.94	1.36
117	1.54	1.82		3.24		1.08	2.21		3.11		5.19	2.16	3.17	1.29
118	2.92	1.13		3.5		1.89	2.26		2.58		2.8	1.8	2.32	3
119	2.75	1.44		3.36		1.79	1.08		1.77		5.62	2.54	1.89	3.24
120	1.21	1.41		2.45		1.68	3.75		2.61		1.76	1.03	2.56	2.83
121	2.76	2.86		2.23		1.34	2.58		2.84		1.47	1.49	2.54	1.02
122	2.59	2.16		2.5		2.9	1.08		3.07		0.96	4.85		1.36
123	1.2	2.99		2.06		1.06	3.2		2.05		2.78	3.54		1.4
124	1.71	1.9		3.94		1.75	5.35		1.41		4.81	3.57
125	3.77	1.25		2.23		1.19	1.2		1.13		3.03	3.64
126	1.74	2.97		2.29		1.45	2.77		4.42		1.08	3.25
127	1.91	3.21		3.27		1.24	1.1		1.08		1.17	4.34
128	0.92	1.44		1.71		3.47	1.13		3.06		2.29	1.44
129	4.47	1.18		2.43		2.34	2.41		1.13		2.31	2.57
130	1.68	3.42		2.93		2	4.01		2.98		3.19	2.31
131	2.92	3.55		1.31		1.12	3.9		1.41		2.4	2.06
132	1.2	1.47		3.36		3.02	1.44		1.35		1.35	2.82
133	1.41	2.23	1.27	1.63		5.5	2.39		2.58		1.62	2.04
134	2.09	1.95	3.33	2.28		4.48	1.31		2.29		2.88	2.83
135	2.96	1.94		2.92		1.55	0.92		1.83		1.62	3.18
136	4.85	1.21		1.2		2.54			5.42		3.97	2.51
137	1.41	1.47		1.72		2.65	2.47		3.02		2.98	2.94
138	1.88	3.25		1.46		1.33	2.47		2.4		2.86	9.48
139	1.53	4.66		2.98		1.57	0.8		2.47		2.01	3.96
140	1.76	1.29		2.45		1.1	3.8		1.41		1.31	2.13
141	1.54	1.71		2.66		3.04	2.51		1.68		3.44	1.53
142	2.18	2.57		2.17		2.19	3.79		3.76		3.88	5.19
143	3.46	1.79		1.53		2.13	2.44		1.67		3.36	1.28
144	1.53	4.88				2.66	2.07		1.12		7.84	1.76
145	4.65	1.38				2.52	4.41		0.65		2.78	3.21
146	3.08	2.76				1.3			2.54		1.6	2.32
147	2.53	1.55				2.27			2.02		1.05	3.6
148	2.73	4.7				3.51			1.41		1.19
149	3.03	2.42				2.75			3.15		1.37
150	2.58	1.21				3			1.53
151	1.14	1.91				1.5			4.04					1.68
152	2.6	4.25				1.29			2.69					4.49
153	3.36	1.58				1.54			1.91
154	1.88	3.79				1.44			0.66
155	6.5	4.42				1.46			4.81
156	4.46	1.72				2.15			0.93
157	2.92	1.37				1.44			4.87
158	2.35	1.72				1.83			4.08
159	0.96	1.54				1.54			3.2
160	2.42					1.58			2.65
161	2.44	1.47				2.23			1.75
162	3.16	1.55				2.54
163	1.71	1.47				2.53
164	2.58	2.45				2.75
165	3.88					2.73
166						2.28
167						3.28
168						2.32
169						2.93
170						1.18
171						1.35
172						1.17
173						4.49
174						1.12							1.98
175						1.49
176						2.23							2.92
177
178
179
180
181
182
183
184						2.01
185
186
187											3.65
188											2.91
189
190
191
192
193
194
195
196
197
198
199
200							1.35		2.51
n-value	165	163	106	142		174	145	108	160		150	147	122	125
Average	2.652	2.47785	2.63311	2.78099		2.42943	2.69097	2.245	2.24706		2.60467	2.77796	1.96369	2.2632
Total cells	208	198	261	200		235	203	171	213		211	205	188	204
Cells w.o cilia	43	35	155	58		61	58	63	53		61	58	66	79
% cells with cilia	79.3269	82.3232	40.613	71		74.0426	71.4286	63.1579	75.1174		71.09	71.7073	64.8936	61.2745
Cilia >4	29	18	15	21		15	15	8	13		18	24	5	12
% of cilia >4	17.5758	11.0429	14.1509	14.7887		8.62069	10.3448	7.40741	8.125		12	16.3265	4.09836	9.6
	Total cilia
	1707

## Sheet: Normal media
	Cells with cilia	Total cells	Cilia per cell
Normal media 1 A	20	143	13.986
Normal media 1 B	30	123	24.3902
Normal media 1 C	16	131	12.2137
Normal media 1 D	21	166	12.6506
Normal media 1 E	24	151	15.894
Normal media 1 F	17	162	10.4938
Normal media 1 G	16	124	12.9032
Normal media 1 H	20	164	12.1951
Average			14.3409
Normal media 2 A	22	157	14.0127
Normal media 2 B	21	151	13.9073
Normal media 2 C	18	147	12.2449
Normal media 2 D	6	166	3.61446
Normal media 2 E	24	164	14.6341
Normal media 2 F	17	138	12.3188
Normal media 2 G	15	127	11.811
Normal media 2 H	5	180	2.77778
Average			10.6651
Normal media 3 A	15	161	9.31677
Normal media 3 B	20	170	11.7647
Normal media 3 C	10	166	6.0241
Normal media 3 D	9	146	6.16438
Normal media 3 E	39	130	30
Normal media 3 F	34	163	20.8589
Normal media 3 G	19	128	14.8438
Normal media 3 H	36	147	24.4898
Average			15.4328

## Sheet: Combined
	Cilia per cell
	Dex	Veh	Normal media
Image 1	65.0442	79.3269	13.986
Image 2	60	82.3232	24.3902
Image 3	61.9403	40.613	12.2137
Image 4	63.1579	71	12.6506
Image 5			15.894
Image 6			10.4938
Image 7			12.9032
Image 8			12.1951
Average	62.5356	68.3158	14.3409
Image 1	66.6667	74.0426	14.0127
Image 2	54.4828	71.4286	13.9073
Image 3	65.8291	63.1579	12.2449
Image 4	66.1765	75.1174	3.61446
Image 5			14.6341
Image 6			12.3188
Image 7			11.811
Image 8			2.77778
Average	63.2888	70.9366	10.6651
Image 1	62.9956	71.09	9.31677
Image 2	75.8929	71.7073	11.7647
Image 3	81.2834	64.8936	6.0241
Image 4	65.7754	61.2745	6.16438
Image 5			30
Image 6			20.8589
Image 7			14.8438
Image 8			24.4898
Average	71.4868	67.2414	15.4328
